# Supplementary material for: The regulation of hsacirc_004413 promotes proliferation and drug resistance of gastric cancer cells by acting as a competing endogenous RNA for miR-145-5p
Source: PeerJ. 2022 Apr 7;10:e12629. doi: 10.7717/peerj.12629 (PMC8995023; doi:10.7717/peerj.12629)
Supplement: Supplemental Information 1 [file peerj-10-12629-s001.xlsx]

## Sheet: 原始数据(The original data)
	OD values of different treatment groups
	SGC-7901	SGC-7901-5Fu	SGC-7901	SGC-7901-5Fu	SGC-7901	SGC-7901-5Fu	SGC-7901	SGC-7901-5Fu
	2.361	0.16	1.621	3.095	1.729	3.156	1.654	2.719	2.721
	2.192	3.24	1.739	3.116	1.936	3.08	1.415	2.66	2.66
	2.28	3.227	1.582	3.168	2.267	3.153	1.796	3.117	2.714
	5uM		10uM		20uM		50uM
	48h CD50
	Each hole contains 5000 cells

## Sheet: 作图（Figures）
	Cell survival rate = average value of 5-FU drug-resistant/drug-resistant cells *100
		5uM		10uM		20uM		50uM
		ck(SGC-7901)	5-Fu	ck(SGC-7901)	5-Fu	ck(SGC-7901)	5-Fu	ck(SGC-7901)	5-Fu
		2.361	0.16	1.621	3.095	1.729	3.156	1.654	2.719		1.621	3.095	1.729	3.156	1.654	2.719	2.721
		2.192	3.24	1.739	3.116	1.936	3.08	1.415	2.66		1.739	3.116	1.936	3.08	1.415	2.66	2.66
		2.28	3.227	1.582	3.168	2.267	3.153	1.796	3.117		1.582	3.168	2.267	3.153	1.796	3.117	2.714
		2.27767	2.209	1.64733	3.12633	1.97733	3.12967	1.62167	2.832		1.64733	3.12633	1.97733	3.12967	1.62167	2.832	2.69833
		103.659	7.02473	98.4015	187.879	87.441	159.609	101.994	167.667
		96.2388	142.251	105.565	189.154	97.9096	155.765	87.2559	164.029
		100.102	141.68	96.034	192.311	114.649	159.457	110.75	192.21
		100	96.9852	100	189.781	100	158.277	100	174.635
		3.711	77.9086	4.9623	2.28132	13.7241	2.17661	11.8734	15.3283
		103.659		98.4015	187.879	87.441	159.609	101.994	167.667
		96.2388	142.251	105.565	189.154	97.9096	155.765	87.2559	164.029
		100.102	141.68	96.034	192.311	114.649	159.457	110.75	192.21
		100	141.965	100	189.781	100	158.277	100	174.635
		3.711	0.403588	4.9623	2.28132	13.7241	2.17661	11.8734	15.3283
		CK(The control group)			5-Fu(5 - Fu resistant groups)
		CK	5-Fu	CK	5-Fu	CK	5-Fu	CK	5-Fu
		100	141.965	100	189.781	100	158.277	100	174.635
		3.711	0.403588	4.9623	2.28132	13.7241	2.17661	11.8734	15.3283
