# Supplementary material for: The regulation of hsacirc_004413 promotes proliferation and drug resistance of gastric cancer cells by acting as a competing endogenous RNA for miR-145-5p
Source: PeerJ. 2022 Apr 7;10:e12629. doi: 10.7717/peerj.12629 (PMC8995023; doi:10.7717/peerj.12629)
Supplement: Supplemental Information 6 [file peerj-10-12629-s006.txt]

miRNA	Target
hsa-let-7a-5p	hsacirc_001540
hsa-let-7a-5p	hsacirc_002057
hsa-let-7a-5p	hsacirc_002289
hsa-let-7a-5p	hsacirc_002306
hsa-let-7a-5p	hsacirc_002794
hsa-let-7a-5p	hsacirc_003538
hsa-let-7a-5p	hsacirc_004906
hsa-let-7a-5p	hsacirc_005395
hsa-let-7a-5p	hsacirc_005524
hsa-let-7a-5p	hsacirc_005809
hsa-let-7a-5p	hsacirc_006700
hsa-let-7a-5p	hsacirc_006945
hsa-let-7a-5p	hsacirc_007410
hsa-let-7a-5p	hsacirc_007903
hsa-let-7a-5p	hsacirc_009953
hsa-let-7a-5p	hsacirc_011566
hsa-let-7a-5p	hsacirc_012073
hsa-let-7a-5p	hsacirc_012124
hsa-let-7a-5p	hsacirc_012207
hsa-let-7a-5p	hsacirc_015098
hsa-let-7a-5p	hsacirc_015123
hsa-let-7a-5p	hsacirc_015204
hsa-let-7a-5p	hsacirc_015419
hsa-let-7a-5p	hsacirc_016951
hsa-let-7a-5p	hsacirc_017154
hsa-let-7a-5p	hsacirc_017965
hsa-let-7a-5p	hsacirc_018763
hsa-let-7a-5p	hsacirc_019577
hsa-let-7a-5p	hsacirc_019896
hsa-let-7a-5p	hsacirc_020198
hsa-let-7a-5p	hsacirc_020264
hsa-let-7a-5p	hsacirc_000586
hsa-let-7a-5p	hsacirc_003707
hsa-let-7a-5p	hsacirc_004384
hsa-let-7a-5p	hsacirc_004562
hsa-let-7a-5p	hsacirc_007967
hsa-let-7a-5p	hsacirc_009307
hsa-let-7a-5p	hsacirc_010260
hsa-let-7a-5p	hsacirc_010887
hsa-let-7a-5p	hsacirc_011954
hsa-let-7a-5p	hsacirc_012140
hsa-let-7a-5p	hsacirc_013217
hsa-let-7a-5p	hsacirc_014475
hsa-let-7a-5p	hsacirc_015407
hsa-let-7a-5p	hsacirc_017595
hsa-let-7a-5p	hsacirc_017920
hsa-let-7a-5p	hsacirc_002033
hsa-let-7a-5p	hsacirc_003220
hsa-let-7a-5p	hsacirc_009417
hsa-let-7a-5p	hsacirc_010259
hsa-let-7a-5p	hsacirc_010989
hsa-let-7a-5p	hsacirc_012972
hsa-let-7a-5p	hsacirc_013755
hsa-let-7a-5p	hsacirc_014350
hsa-let-7a-5p	hsacirc_017908
hsa-let-7a-5p	hsacirc_019987
hsa-let-7a-5p	hsacirc_004343
hsa-let-7a-5p	hsacirc_004600
hsa-let-7a-5p	hsacirc_004878
hsa-let-7a-5p	hsacirc_005687
hsa-let-7a-5p	hsacirc_006979
hsa-let-7a-5p	hsacirc_007198
hsa-let-7a-5p	hsacirc_007779
hsa-let-7a-5p	hsacirc_009005
hsa-let-7a-5p	hsacirc_009258
hsa-let-7a-5p	hsacirc_010691
hsa-let-7a-5p	hsacirc_017970
hsa-let-7a-5p	hsacirc_019592
hsa-let-7a-5p	hsacirc_019634
hsa-let-7a-5p	hsacirc_007806
hsa-let-7a-5p	hsacirc_008077
hsa-let-7a-5p	hsacirc_009492
hsa-let-7a-5p	hsacirc_009640
hsa-let-7a-5p	hsacirc_012384
hsa-let-7a-5p	hsacirc_015212
hsa-let-7a-5p	hsacirc_016576
hsa-let-7a-5p	hsacirc_004459
hsa-let-7a-5p	hsacirc_004995
hsa-let-7a-5p	hsacirc_011624
hsa-let-7a-5p	hsacirc_013245
hsa-let-7a-5p	hsacirc_017638
hsa-let-7a-5p	hsacirc_000495
hsa-let-7a-5p	hsacirc_001609
hsa-let-7a-5p	hsacirc_003752
hsa-let-7a-5p	hsacirc_004270
hsa-let-7a-5p	hsacirc_005803
hsa-let-7a-5p	hsacirc_006270
hsa-let-7a-5p	hsacirc_008550
hsa-let-7a-5p	hsacirc_010216
hsa-let-7a-5p	hsacirc_012689
hsa-let-7a-5p	hsacirc_012909
hsa-let-7a-5p	hsacirc_013656
hsa-let-7a-5p	hsacirc_002479
hsa-let-7a-5p	hsacirc_004047
hsa-let-7a-5p	hsacirc_006610
hsa-let-7a-5p	hsacirc_008051
hsa-let-7a-5p	hsacirc_008064
hsa-let-7a-5p	hsacirc_008491
hsa-let-7a-5p	hsacirc_008598
hsa-let-7a-5p	hsacirc_011659
hsa-let-7a-5p	hsacirc_011774
hsa-let-7a-5p	hsacirc_012810
hsa-let-7a-5p	hsacirc_013013
hsa-let-7a-5p	hsacirc_013028
hsa-let-7a-5p	hsacirc_017636
hsa-let-7a-5p	hsacirc_000727
hsa-let-7a-5p	hsacirc_002892
hsa-let-7a-5p	hsacirc_003753
hsa-let-7a-5p	hsacirc_005521
hsa-let-7a-5p	hsacirc_005652
hsa-let-7a-5p	hsacirc_006520
hsa-let-7a-5p	hsacirc_009017
hsa-let-7a-5p	hsacirc_010042
hsa-let-7a-5p	hsacirc_010115
hsa-let-7a-5p	hsacirc_010556
hsa-let-7a-5p	hsacirc_011886
hsa-let-7a-5p	hsacirc_012713
hsa-let-7a-5p	hsacirc_012836
hsa-let-7a-5p	hsacirc_014474
hsa-let-7a-5p	hsacirc_016989
hsa-let-7a-5p	hsacirc_017428
hsa-let-7a-5p	hsacirc_018383
hsa-let-7a-5p	hsacirc_018710
hsa-let-7a-5p	hsacirc_000650
hsa-let-7a-5p	hsacirc_002313
hsa-let-7a-5p	hsacirc_004017
hsa-let-7a-5p	hsacirc_006203
hsa-let-7a-5p	hsacirc_006269
hsa-let-7a-5p	hsacirc_008474
hsa-let-7a-5p	hsacirc_010687
hsa-let-7a-5p	hsacirc_012156
hsa-let-7a-5p	hsacirc_012564
hsa-let-7a-5p	hsacirc_016431
hsa-let-7a-5p	hsacirc_019817
hsa-let-7a-5p	hsacirc_000475
hsa-let-7a-5p	hsacirc_001744
hsa-let-7a-5p	hsacirc_003503
hsa-let-7a-5p	hsacirc_016063
hsa-let-7a-5p	hsacirc_020188
hsa-let-7a-5p	hsacirc_000687
hsa-let-7a-5p	hsacirc_001445
hsa-let-7a-5p	hsacirc_001638
hsa-let-7a-5p	hsacirc_005581
hsa-let-7a-5p	hsacirc_007289
hsa-let-7a-5p	hsacirc_007308
hsa-let-7a-5p	hsacirc_008080
hsa-let-7a-5p	hsacirc_008499
hsa-let-7a-5p	hsacirc_009060
hsa-let-7a-5p	hsacirc_009439
hsa-let-7a-5p	hsacirc_009644
hsa-let-7a-5p	hsacirc_009833
hsa-let-7a-5p	hsacirc_010629
hsa-let-7a-5p	hsacirc_012185
hsa-let-7a-5p	hsacirc_012556
hsa-let-7a-5p	hsacirc_012976
hsa-let-7a-5p	hsacirc_013164
hsa-let-7a-5p	hsacirc_014237
hsa-let-7a-5p	hsacirc_015081
hsa-let-7a-5p	hsacirc_015137
hsa-let-7a-5p	hsacirc_016497
hsa-let-7a-5p	hsacirc_017773
hsa-let-7a-5p	hsacirc_018031
hsa-let-7a-5p	hsacirc_019440
hsa-let-7a-5p	hsacirc_019981
hsa-let-7a-5p	hsacirc_000182
hsa-let-7a-5p	hsacirc_000246
hsa-let-7a-5p	hsacirc_001027
hsa-let-7a-5p	hsacirc_001497
hsa-let-7a-5p	hsacirc_001773
hsa-let-7a-5p	hsacirc_004662
hsa-let-7a-5p	hsacirc_006407
hsa-let-7a-5p	hsacirc_008689
hsa-let-7a-5p	hsacirc_009458
hsa-let-7a-5p	hsacirc_009481
hsa-let-7a-5p	hsacirc_012730
hsa-let-7a-5p	hsacirc_017968
hsa-let-7a-5p	hsacirc_011063
hsa-let-7a-5p	hsacirc_016539
hsa-let-7a-5p	hsacirc_017020
hsa-let-7a-5p	hsacirc_007935
hsa-let-7a-5p	hsacirc_000415
hsa-let-7a-5p	hsacirc_001048
hsa-let-7a-5p	hsacirc_001139
hsa-let-7a-5p	hsacirc_001961
hsa-let-7a-5p	hsacirc_002837
hsa-let-7a-5p	hsacirc_004466
hsa-let-7a-5p	hsacirc_007166
hsa-let-7a-5p	hsacirc_009259
hsa-let-7a-5p	hsacirc_009654
hsa-let-7a-5p	hsacirc_010836
hsa-let-7a-5p	hsacirc_011189
hsa-let-7a-5p	hsacirc_013511
hsa-let-7a-5p	hsacirc_013919
hsa-let-7a-5p	hsacirc_015073
hsa-let-7a-5p	hsacirc_015662
hsa-let-7a-5p	hsacirc_015951
hsa-let-7a-5p	hsacirc_016178
hsa-let-7a-5p	hsacirc_016639
hsa-let-7a-5p	hsacirc_016780
hsa-let-7a-5p	hsacirc_017216
hsa-let-7a-5p	hsacirc_017507
hsa-let-7a-5p	hsacirc_017900
hsa-let-7a-5p	hsacirc_018453
hsa-let-7a-5p	hsacirc_018931
hsa-let-7a-5p	hsacirc_018982
hsa-let-7a-5p	hsacirc_019127
hsa-let-7a-5p	hsacirc_019311
hsa-let-7a-5p	hsacirc_019336
hsa-let-7a-5p	hsacirc_020156
hsa-let-7a-5p	hsacirc_002100
hsa-let-7a-5p	hsacirc_003318
hsa-let-7a-5p	hsacirc_004376
hsa-let-7a-5p	hsacirc_006465
hsa-let-7a-5p	hsacirc_006694
hsa-let-7a-5p	hsacirc_007943
hsa-let-7a-5p	hsacirc_008249
hsa-let-7a-5p	hsacirc_012755
hsa-let-7a-5p	hsacirc_013081
hsa-let-7a-5p	hsacirc_015938
hsa-let-7a-5p	hsacirc_017316
hsa-let-7a-5p	hsacirc_019366
hsa-let-7a-5p	hsacirc_001541
hsa-let-7a-5p	hsacirc_001982
hsa-let-7a-5p	hsacirc_002009
hsa-let-7a-5p	hsacirc_003324
hsa-let-7a-5p	hsacirc_003714
hsa-let-7a-5p	hsacirc_005980
hsa-let-7a-5p	hsacirc_009068
hsa-let-7a-5p	hsacirc_011177
hsa-let-7a-5p	hsacirc_011899
hsa-let-7a-5p	hsacirc_012706
hsa-let-7a-5p	hsacirc_015281
hsa-let-7a-5p	hsacirc_015651
hsa-let-7a-5p	hsacirc_019217
hsa-let-7a-5p	hsacirc_019325
hsa-let-7a-5p	hsacirc_000346
hsa-let-7a-5p	hsacirc_000391
hsa-let-7a-5p	hsacirc_003309
hsa-let-7a-5p	hsacirc_003877
hsa-let-7a-5p	hsacirc_004848
hsa-let-7a-5p	hsacirc_005286
hsa-let-7a-5p	hsacirc_005890
hsa-let-7a-5p	hsacirc_007025
hsa-let-7a-5p	hsacirc_007586
hsa-let-7a-5p	hsacirc_007860
hsa-let-7a-5p	hsacirc_008197
hsa-let-7a-5p	hsacirc_009172
hsa-let-7a-5p	hsacirc_009803
hsa-let-7a-5p	hsacirc_010959
hsa-let-7a-5p	hsacirc_012716
hsa-let-7a-5p	hsacirc_012855
hsa-let-7a-5p	hsacirc_012900
hsa-let-7a-5p	hsacirc_014097
hsa-let-7a-5p	hsacirc_014563
hsa-let-7a-5p	hsacirc_014760
hsa-let-7a-5p	hsacirc_015518
hsa-let-7a-5p	hsacirc_017755
hsa-let-7a-5p	hsacirc_018548
hsa-let-7a-5p	hsacirc_018557
hsa-let-7a-5p	hsacirc_000828
hsa-let-7a-5p	hsacirc_001591
hsa-let-7a-5p	hsacirc_001610
hsa-let-7a-5p	hsacirc_002823
hsa-let-7a-5p	hsacirc_003394
hsa-let-7a-5p	hsacirc_003574
hsa-let-7a-5p	hsacirc_003941
hsa-let-7a-5p	hsacirc_004023
hsa-let-7a-5p	hsacirc_005054
hsa-let-7a-5p	hsacirc_005490
hsa-let-7a-5p	hsacirc_006195
hsa-let-7a-5p	hsacirc_007817
hsa-let-7a-5p	hsacirc_008322
hsa-let-7a-5p	hsacirc_008419
hsa-let-7a-5p	hsacirc_011469
hsa-let-7a-5p	hsacirc_012190
hsa-let-7a-5p	hsacirc_012760
hsa-let-7a-5p	hsacirc_012867
hsa-let-7a-5p	hsacirc_014949
hsa-let-7a-5p	hsacirc_016434
hsa-let-7a-5p	hsacirc_016592
hsa-let-7a-5p	hsacirc_017245
hsa-let-7a-5p	hsacirc_018123
hsa-let-7a-5p	hsacirc_000714
hsa-let-7a-5p	hsacirc_002046
hsa-let-7a-5p	hsacirc_002134
hsa-let-7a-5p	hsacirc_003194
hsa-let-7a-5p	hsacirc_004009
hsa-let-7a-5p	hsacirc_006206
hsa-let-7a-5p	hsacirc_008898
hsa-let-7a-5p	hsacirc_011357
hsa-let-7a-5p	hsacirc_012317
hsa-let-7a-5p	hsacirc_014228
hsa-let-7a-5p	hsacirc_014246
hsa-let-7a-5p	hsacirc_016378
hsa-let-7a-5p	hsacirc_000055
hsa-let-7a-5p	hsacirc_002337
hsa-let-7a-5p	hsacirc_005574
hsa-let-7a-5p	hsacirc_006171
hsa-let-7a-5p	hsacirc_007636
hsa-let-7a-5p	hsacirc_008551
hsa-let-7a-5p	hsacirc_008789
hsa-let-7a-5p	hsacirc_009104
hsa-let-7a-5p	hsacirc_009268
hsa-let-7a-5p	hsacirc_010134
hsa-let-7a-5p	hsacirc_010275
hsa-let-7a-5p	hsacirc_010482
hsa-let-7a-5p	hsacirc_011749
hsa-let-7a-5p	hsacirc_012106
hsa-let-7a-5p	hsacirc_012402
hsa-let-7a-5p	hsacirc_012464
hsa-let-7a-5p	hsacirc_013220
hsa-let-7a-5p	hsacirc_014928
hsa-let-7a-5p	hsacirc_016324
hsa-let-7a-5p	hsacirc_016393
hsa-let-7a-5p	hsacirc_017163
hsa-let-7a-5p	hsacirc_017264
hsa-let-7a-5p	hsacirc_018740
hsa-let-7a-5p	hsacirc_020196
hsa-let-7a-5p	hsacirc_001144
hsa-let-7a-5p	hsacirc_001227
hsa-let-7a-5p	hsacirc_005082
hsa-let-7a-5p	hsacirc_009789
hsa-let-7a-5p	hsacirc_010643
hsa-let-7a-5p	hsacirc_010705
hsa-let-7a-5p	hsacirc_013820
hsa-let-7a-5p	hsacirc_015132
hsa-let-7a-5p	hsacirc_016446
hsa-let-7a-5p	hsacirc_016458
hsa-let-7a-5p	hsacirc_017455
hsa-let-7a-5p	hsacirc_019488
hsa-let-7a-3p	hsacirc_000381
hsa-let-7a-3p	hsacirc_000402
hsa-let-7a-3p	hsacirc_002057
hsa-let-7a-3p	hsacirc_004906
hsa-let-7a-3p	hsacirc_005395
hsa-let-7a-3p	hsacirc_006809
hsa-let-7a-3p	hsacirc_008880
hsa-let-7a-3p	hsacirc_008920
hsa-let-7a-3p	hsacirc_010082
hsa-let-7a-3p	hsacirc_010314
hsa-let-7a-3p	hsacirc_011341
hsa-let-7a-3p	hsacirc_011502
hsa-let-7a-3p	hsacirc_011735
hsa-let-7a-3p	hsacirc_011857
hsa-let-7a-3p	hsacirc_012073
hsa-let-7a-3p	hsacirc_012312
hsa-let-7a-3p	hsacirc_012519
hsa-let-7a-3p	hsacirc_012660
hsa-let-7a-3p	hsacirc_014671
hsa-let-7a-3p	hsacirc_017154
hsa-let-7a-3p	hsacirc_017544
hsa-let-7a-3p	hsacirc_019497
hsa-let-7a-3p	hsacirc_019896
hsa-let-7a-3p	hsacirc_020281
hsa-let-7a-3p	hsacirc_000586
hsa-let-7a-3p	hsacirc_000820
hsa-let-7a-3p	hsacirc_004069
hsa-let-7a-3p	hsacirc_004230
hsa-let-7a-3p	hsacirc_007254
hsa-let-7a-3p	hsacirc_007967
hsa-let-7a-3p	hsacirc_008330
hsa-let-7a-3p	hsacirc_010260
hsa-let-7a-3p	hsacirc_010887
hsa-let-7a-3p	hsacirc_011954
hsa-let-7a-3p	hsacirc_012880
hsa-let-7a-3p	hsacirc_013171
hsa-let-7a-3p	hsacirc_013193
hsa-let-7a-3p	hsacirc_013216
hsa-let-7a-3p	hsacirc_013217
hsa-let-7a-3p	hsacirc_013779
hsa-let-7a-3p	hsacirc_014475
hsa-let-7a-3p	hsacirc_014926
hsa-let-7a-3p	hsacirc_018650
hsa-let-7a-3p	hsacirc_019819
hsa-let-7a-3p	hsacirc_000273
hsa-let-7a-3p	hsacirc_001325
hsa-let-7a-3p	hsacirc_001517
hsa-let-7a-3p	hsacirc_001792
hsa-let-7a-3p	hsacirc_002458
hsa-let-7a-3p	hsacirc_003765
hsa-let-7a-3p	hsacirc_004015
hsa-let-7a-3p	hsacirc_006117
hsa-let-7a-3p	hsacirc_007251
hsa-let-7a-3p	hsacirc_007738
hsa-let-7a-3p	hsacirc_010582
hsa-let-7a-3p	hsacirc_011312
hsa-let-7a-3p	hsacirc_013128
hsa-let-7a-3p	hsacirc_013744
hsa-let-7a-3p	hsacirc_013749
hsa-let-7a-3p	hsacirc_014737
hsa-let-7a-3p	hsacirc_014996
hsa-let-7a-3p	hsacirc_017908
hsa-let-7a-3p	hsacirc_019225
hsa-let-7a-3p	hsacirc_019973
hsa-let-7a-3p	hsacirc_001016
hsa-let-7a-3p	hsacirc_001676
hsa-let-7a-3p	hsacirc_007198
hsa-let-7a-3p	hsacirc_010430
hsa-let-7a-3p	hsacirc_011888
hsa-let-7a-3p	hsacirc_012000
hsa-let-7a-3p	hsacirc_016037
hsa-let-7a-3p	hsacirc_016541
hsa-let-7a-3p	hsacirc_016842
hsa-let-7a-3p	hsacirc_016861
hsa-let-7a-3p	hsacirc_017970
hsa-let-7a-3p	hsacirc_018926
hsa-let-7a-3p	hsacirc_003405
hsa-let-7a-3p	hsacirc_007329
hsa-let-7a-3p	hsacirc_007806
hsa-let-7a-3p	hsacirc_012384
hsa-let-7a-3p	hsacirc_012987
hsa-let-7a-3p	hsacirc_015212
hsa-let-7a-3p	hsacirc_017039
hsa-let-7a-3p	hsacirc_018702
hsa-let-7a-3p	hsacirc_004995
hsa-let-7a-3p	hsacirc_011624
hsa-let-7a-3p	hsacirc_015755
hsa-let-7a-3p	hsacirc_003811
hsa-let-7a-3p	hsacirc_007491
hsa-let-7a-3p	hsacirc_008668
hsa-let-7a-3p	hsacirc_012652
hsa-let-7a-3p	hsacirc_013259
hsa-let-7a-3p	hsacirc_014515
hsa-let-7a-3p	hsacirc_015602
hsa-let-7a-3p	hsacirc_019043
hsa-let-7a-3p	hsacirc_020135
hsa-let-7a-3p	hsacirc_004529
hsa-let-7a-3p	hsacirc_006610
hsa-let-7a-3p	hsacirc_008051
hsa-let-7a-3p	hsacirc_008064
hsa-let-7a-3p	hsacirc_008598
hsa-let-7a-3p	hsacirc_008693
hsa-let-7a-3p	hsacirc_009818
hsa-let-7a-3p	hsacirc_003565
hsa-let-7a-3p	hsacirc_007127
hsa-let-7a-3p	hsacirc_007437
hsa-let-7a-3p	hsacirc_009017
hsa-let-7a-3p	hsacirc_010115
hsa-let-7a-3p	hsacirc_010374
hsa-let-7a-3p	hsacirc_013891
hsa-let-7a-3p	hsacirc_016989
hsa-let-7a-3p	hsacirc_017428
hsa-let-7a-3p	hsacirc_018824
hsa-let-7a-3p	hsacirc_000650
hsa-let-7a-3p	hsacirc_000999
hsa-let-7a-3p	hsacirc_001035
hsa-let-7a-3p	hsacirc_002985
hsa-let-7a-3p	hsacirc_007961
hsa-let-7a-3p	hsacirc_008401
hsa-let-7a-3p	hsacirc_008474
hsa-let-7a-3p	hsacirc_010538
hsa-let-7a-3p	hsacirc_011490
hsa-let-7a-3p	hsacirc_012933
hsa-let-7a-3p	hsacirc_016555
hsa-let-7a-3p	hsacirc_018583
hsa-let-7a-3p	hsacirc_000608
hsa-let-7a-3p	hsacirc_001640
hsa-let-7a-3p	hsacirc_003943
hsa-let-7a-3p	hsacirc_004373
hsa-let-7a-3p	hsacirc_008814
hsa-let-7a-3p	hsacirc_010905
hsa-let-7a-3p	hsacirc_014077
hsa-let-7a-3p	hsacirc_017882
hsa-let-7a-3p	hsacirc_000059
hsa-let-7a-3p	hsacirc_000687
hsa-let-7a-3p	hsacirc_001445
hsa-let-7a-3p	hsacirc_002146
hsa-let-7a-3p	hsacirc_002714
hsa-let-7a-3p	hsacirc_003851
hsa-let-7a-3p	hsacirc_005279
hsa-let-7a-3p	hsacirc_005303
hsa-let-7a-3p	hsacirc_006844
hsa-let-7a-3p	hsacirc_007453
hsa-let-7a-3p	hsacirc_007646
hsa-let-7a-3p	hsacirc_008080
hsa-let-7a-3p	hsacirc_008670
hsa-let-7a-3p	hsacirc_008858
hsa-let-7a-3p	hsacirc_009451
hsa-let-7a-3p	hsacirc_010124
hsa-let-7a-3p	hsacirc_010629
hsa-let-7a-3p	hsacirc_011930
hsa-let-7a-3p	hsacirc_013293
hsa-let-7a-3p	hsacirc_015636
hsa-let-7a-3p	hsacirc_015841
hsa-let-7a-3p	hsacirc_016090
hsa-let-7a-3p	hsacirc_016231
hsa-let-7a-3p	hsacirc_016467
hsa-let-7a-3p	hsacirc_017148
hsa-let-7a-3p	hsacirc_017171
hsa-let-7a-3p	hsacirc_019624
hsa-let-7a-3p	hsacirc_008689
hsa-let-7a-3p	hsacirc_011331
hsa-let-7a-3p	hsacirc_007918
hsa-let-7a-3p	hsacirc_010615
hsa-let-7a-3p	hsacirc_017189
hsa-let-7a-3p	hsacirc_019392
hsa-let-7a-3p	hsacirc_013414
hsa-let-7a-3p	hsacirc_018218
hsa-let-7a-3p	hsacirc_002837
hsa-let-7a-3p	hsacirc_003443
hsa-let-7a-3p	hsacirc_004530
hsa-let-7a-3p	hsacirc_005336
hsa-let-7a-3p	hsacirc_006016
hsa-let-7a-3p	hsacirc_006372
hsa-let-7a-3p	hsacirc_006836
hsa-let-7a-3p	hsacirc_007800
hsa-let-7a-3p	hsacirc_009042
hsa-let-7a-3p	hsacirc_009900
hsa-let-7a-3p	hsacirc_010603
hsa-let-7a-3p	hsacirc_011287
hsa-let-7a-3p	hsacirc_013009
hsa-let-7a-3p	hsacirc_013919
hsa-let-7a-3p	hsacirc_015299
hsa-let-7a-3p	hsacirc_015951
hsa-let-7a-3p	hsacirc_016178
hsa-let-7a-3p	hsacirc_016639
hsa-let-7a-3p	hsacirc_017884
hsa-let-7a-3p	hsacirc_018453
hsa-let-7a-3p	hsacirc_018697
hsa-let-7a-3p	hsacirc_019485
hsa-let-7a-3p	hsacirc_000274
hsa-let-7a-3p	hsacirc_000508
hsa-let-7a-3p	hsacirc_000716
hsa-let-7a-3p	hsacirc_002100
hsa-let-7a-3p	hsacirc_007483
hsa-let-7a-3p	hsacirc_007943
hsa-let-7a-3p	hsacirc_009614
hsa-let-7a-3p	hsacirc_010026
hsa-let-7a-3p	hsacirc_010707
hsa-let-7a-3p	hsacirc_011226
hsa-let-7a-3p	hsacirc_011838
hsa-let-7a-3p	hsacirc_012212
hsa-let-7a-3p	hsacirc_012755
hsa-let-7a-3p	hsacirc_014413
hsa-let-7a-3p	hsacirc_016702
hsa-let-7a-3p	hsacirc_018682
hsa-let-7a-3p	hsacirc_019144
hsa-let-7a-3p	hsacirc_000351
hsa-let-7a-3p	hsacirc_002009
hsa-let-7a-3p	hsacirc_003153
hsa-let-7a-3p	hsacirc_003324
hsa-let-7a-3p	hsacirc_003553
hsa-let-7a-3p	hsacirc_005980
hsa-let-7a-3p	hsacirc_006262
hsa-let-7a-3p	hsacirc_008362
hsa-let-7a-3p	hsacirc_009068
hsa-let-7a-3p	hsacirc_011899
hsa-let-7a-3p	hsacirc_012706
hsa-let-7a-3p	hsacirc_014721
hsa-let-7a-3p	hsacirc_015281
hsa-let-7a-3p	hsacirc_016534
hsa-let-7a-3p	hsacirc_017935
hsa-let-7a-3p	hsacirc_018419
hsa-let-7a-3p	hsacirc_018485
hsa-let-7a-3p	hsacirc_019217
hsa-let-7a-3p	hsacirc_019946
hsa-let-7a-3p	hsacirc_020011
hsa-let-7a-3p	hsacirc_000391
hsa-let-7a-3p	hsacirc_000503
hsa-let-7a-3p	hsacirc_001037
hsa-let-7a-3p	hsacirc_001554
hsa-let-7a-3p	hsacirc_002903
hsa-let-7a-3p	hsacirc_003138
hsa-let-7a-3p	hsacirc_004180
hsa-let-7a-3p	hsacirc_005993
hsa-let-7a-3p	hsacirc_006351
hsa-let-7a-3p	hsacirc_007136
hsa-let-7a-3p	hsacirc_008197
hsa-let-7a-3p	hsacirc_010819
hsa-let-7a-3p	hsacirc_012900
hsa-let-7a-3p	hsacirc_013700
hsa-let-7a-3p	hsacirc_014097
hsa-let-7a-3p	hsacirc_014563
hsa-let-7a-3p	hsacirc_015341
hsa-let-7a-3p	hsacirc_017832
hsa-let-7a-3p	hsacirc_019203
hsa-let-7a-3p	hsacirc_000592
hsa-let-7a-3p	hsacirc_000939
hsa-let-7a-3p	hsacirc_001591
hsa-let-7a-3p	hsacirc_002823
hsa-let-7a-3p	hsacirc_005054
hsa-let-7a-3p	hsacirc_007144
hsa-let-7a-3p	hsacirc_007527
hsa-let-7a-3p	hsacirc_007656
hsa-let-7a-3p	hsacirc_008638
hsa-let-7a-3p	hsacirc_011130
hsa-let-7a-3p	hsacirc_011584
hsa-let-7a-3p	hsacirc_013146
hsa-let-7a-3p	hsacirc_014859
hsa-let-7a-3p	hsacirc_015664
hsa-let-7a-3p	hsacirc_018434
hsa-let-7a-3p	hsacirc_019262
hsa-let-7a-3p	hsacirc_020101
hsa-let-7a-3p	hsacirc_003194
hsa-let-7a-3p	hsacirc_006206
hsa-let-7a-3p	hsacirc_007114
hsa-let-7a-3p	hsacirc_007566
hsa-let-7a-3p	hsacirc_007992
hsa-let-7a-3p	hsacirc_008569
hsa-let-7a-3p	hsacirc_008751
hsa-let-7a-3p	hsacirc_009030
hsa-let-7a-3p	hsacirc_010513
hsa-let-7a-3p	hsacirc_010652
hsa-let-7a-3p	hsacirc_011124
hsa-let-7a-3p	hsacirc_011357
hsa-let-7a-3p	hsacirc_011606
hsa-let-7a-3p	hsacirc_013546
hsa-let-7a-3p	hsacirc_013711
hsa-let-7a-3p	hsacirc_013827
hsa-let-7a-3p	hsacirc_014228
hsa-let-7a-3p	hsacirc_015752
hsa-let-7a-3p	hsacirc_018805
hsa-let-7a-3p	hsacirc_019054
hsa-let-7a-3p	hsacirc_020026
hsa-let-7a-3p	hsacirc_002333
hsa-let-7a-3p	hsacirc_002337
hsa-let-7a-3p	hsacirc_005229
hsa-let-7a-3p	hsacirc_007303
hsa-let-7a-3p	hsacirc_008216
hsa-let-7a-3p	hsacirc_008277
hsa-let-7a-3p	hsacirc_008347
hsa-let-7a-3p	hsacirc_008789
hsa-let-7a-3p	hsacirc_009268
hsa-let-7a-3p	hsacirc_010134
hsa-let-7a-3p	hsacirc_010482
hsa-let-7a-3p	hsacirc_010888
hsa-let-7a-3p	hsacirc_011199
hsa-let-7a-3p	hsacirc_011749
hsa-let-7a-3p	hsacirc_013339
hsa-let-7a-3p	hsacirc_014364
hsa-let-7a-3p	hsacirc_014636
hsa-let-7a-3p	hsacirc_014833
hsa-let-7a-3p	hsacirc_016393
hsa-let-7a-3p	hsacirc_017120
hsa-let-7a-3p	hsacirc_018295
hsa-let-7a-3p	hsacirc_018740
hsa-let-7a-3p	hsacirc_019216
hsa-let-7a-3p	hsacirc_001144
hsa-let-7a-3p	hsacirc_001814
hsa-let-7a-3p	hsacirc_003014
hsa-let-7a-3p	hsacirc_005082
hsa-let-7a-3p	hsacirc_008525
hsa-let-7a-3p	hsacirc_010705
hsa-let-7a-3p	hsacirc_011762
hsa-let-7a-3p	hsacirc_014319
hsa-let-7a-3p	hsacirc_017455
hsa-let-7a-3p	hsacirc_019799
hsa-let-7a-2-3p	hsacirc_000032
hsa-let-7a-2-3p	hsacirc_002057
hsa-let-7a-2-3p	hsacirc_002285
hsa-let-7a-2-3p	hsacirc_002936
hsa-let-7a-2-3p	hsacirc_004619
hsa-let-7a-2-3p	hsacirc_004817
hsa-let-7a-2-3p	hsacirc_004906
hsa-let-7a-2-3p	hsacirc_005058
hsa-let-7a-2-3p	hsacirc_005395
hsa-let-7a-2-3p	hsacirc_005426
hsa-let-7a-2-3p	hsacirc_005512
hsa-let-7a-2-3p	hsacirc_005973
hsa-let-7a-2-3p	hsacirc_006473
hsa-let-7a-2-3p	hsacirc_006480
hsa-let-7a-2-3p	hsacirc_006904
hsa-let-7a-2-3p	hsacirc_007903
hsa-let-7a-2-3p	hsacirc_008224
hsa-let-7a-2-3p	hsacirc_008880
hsa-let-7a-2-3p	hsacirc_009384
hsa-let-7a-2-3p	hsacirc_009656
hsa-let-7a-2-3p	hsacirc_009763
hsa-let-7a-2-3p	hsacirc_009790
hsa-let-7a-2-3p	hsacirc_011341
hsa-let-7a-2-3p	hsacirc_012262
hsa-let-7a-2-3p	hsacirc_014330
hsa-let-7a-2-3p	hsacirc_016394
hsa-let-7a-2-3p	hsacirc_016880
hsa-let-7a-2-3p	hsacirc_017051
hsa-let-7a-2-3p	hsacirc_017094
hsa-let-7a-2-3p	hsacirc_017154
hsa-let-7a-2-3p	hsacirc_018233
hsa-let-7a-2-3p	hsacirc_019896
hsa-let-7a-2-3p	hsacirc_020281
hsa-let-7a-2-3p	hsacirc_000466
hsa-let-7a-2-3p	hsacirc_000586
hsa-let-7a-2-3p	hsacirc_003630
hsa-let-7a-2-3p	hsacirc_003785
hsa-let-7a-2-3p	hsacirc_004120
hsa-let-7a-2-3p	hsacirc_006909
hsa-let-7a-2-3p	hsacirc_007214
hsa-let-7a-2-3p	hsacirc_007496
hsa-let-7a-2-3p	hsacirc_007967
hsa-let-7a-2-3p	hsacirc_008927
hsa-let-7a-2-3p	hsacirc_010260
hsa-let-7a-2-3p	hsacirc_010546
hsa-let-7a-2-3p	hsacirc_011410
hsa-let-7a-2-3p	hsacirc_011954
hsa-let-7a-2-3p	hsacirc_012489
hsa-let-7a-2-3p	hsacirc_012685
hsa-let-7a-2-3p	hsacirc_013171
hsa-let-7a-2-3p	hsacirc_013217
hsa-let-7a-2-3p	hsacirc_014475
hsa-let-7a-2-3p	hsacirc_014926
hsa-let-7a-2-3p	hsacirc_014993
hsa-let-7a-2-3p	hsacirc_016014
hsa-let-7a-2-3p	hsacirc_017062
hsa-let-7a-2-3p	hsacirc_018654
hsa-let-7a-2-3p	hsacirc_019353
hsa-let-7a-2-3p	hsacirc_000273
hsa-let-7a-2-3p	hsacirc_001792
hsa-let-7a-2-3p	hsacirc_002480
hsa-let-7a-2-3p	hsacirc_003954
hsa-let-7a-2-3p	hsacirc_004743
hsa-let-7a-2-3p	hsacirc_005204
hsa-let-7a-2-3p	hsacirc_005357
hsa-let-7a-2-3p	hsacirc_007251
hsa-let-7a-2-3p	hsacirc_010490
hsa-let-7a-2-3p	hsacirc_010582
hsa-let-7a-2-3p	hsacirc_014996
hsa-let-7a-2-3p	hsacirc_016124
hsa-let-7a-2-3p	hsacirc_018029
hsa-let-7a-2-3p	hsacirc_019047
hsa-let-7a-2-3p	hsacirc_020169
hsa-let-7a-2-3p	hsacirc_001060
hsa-let-7a-2-3p	hsacirc_004873
hsa-let-7a-2-3p	hsacirc_007779
hsa-let-7a-2-3p	hsacirc_008056
hsa-let-7a-2-3p	hsacirc_016200
hsa-let-7a-2-3p	hsacirc_017970
hsa-let-7a-2-3p	hsacirc_018211
hsa-let-7a-2-3p	hsacirc_018986
hsa-let-7a-2-3p	hsacirc_019968
hsa-let-7a-2-3p	hsacirc_007515
hsa-let-7a-2-3p	hsacirc_009604
hsa-let-7a-2-3p	hsacirc_009812
hsa-let-7a-2-3p	hsacirc_015829
hsa-let-7a-2-3p	hsacirc_016899
hsa-let-7a-2-3p	hsacirc_017039
hsa-let-7a-2-3p	hsacirc_017490
hsa-let-7a-2-3p	hsacirc_002977
hsa-let-7a-2-3p	hsacirc_004405
hsa-let-7a-2-3p	hsacirc_004943
hsa-let-7a-2-3p	hsacirc_011624
hsa-let-7a-2-3p	hsacirc_015661
hsa-let-7a-2-3p	hsacirc_000172
hsa-let-7a-2-3p	hsacirc_002171
hsa-let-7a-2-3p	hsacirc_002375
hsa-let-7a-2-3p	hsacirc_003606
hsa-let-7a-2-3p	hsacirc_005790
hsa-let-7a-2-3p	hsacirc_007207
hsa-let-7a-2-3p	hsacirc_007491
hsa-let-7a-2-3p	hsacirc_012689
hsa-let-7a-2-3p	hsacirc_013259
hsa-let-7a-2-3p	hsacirc_014515
hsa-let-7a-2-3p	hsacirc_016252
hsa-let-7a-2-3p	hsacirc_000034
hsa-let-7a-2-3p	hsacirc_001595
hsa-let-7a-2-3p	hsacirc_005236
hsa-let-7a-2-3p	hsacirc_006610
hsa-let-7a-2-3p	hsacirc_008051
hsa-let-7a-2-3p	hsacirc_008328
hsa-let-7a-2-3p	hsacirc_011654
hsa-let-7a-2-3p	hsacirc_012781
hsa-let-7a-2-3p	hsacirc_013657
hsa-let-7a-2-3p	hsacirc_017100
hsa-let-7a-2-3p	hsacirc_017217
hsa-let-7a-2-3p	hsacirc_003892
hsa-let-7a-2-3p	hsacirc_010374
hsa-let-7a-2-3p	hsacirc_013698
hsa-let-7a-2-3p	hsacirc_014989
hsa-let-7a-2-3p	hsacirc_016448
hsa-let-7a-2-3p	hsacirc_016466
hsa-let-7a-2-3p	hsacirc_016959
hsa-let-7a-2-3p	hsacirc_017329
hsa-let-7a-2-3p	hsacirc_000561
hsa-let-7a-2-3p	hsacirc_000650
hsa-let-7a-2-3p	hsacirc_000972
hsa-let-7a-2-3p	hsacirc_000999
hsa-let-7a-2-3p	hsacirc_001223
hsa-let-7a-2-3p	hsacirc_004017
hsa-let-7a-2-3p	hsacirc_008474
hsa-let-7a-2-3p	hsacirc_010538
hsa-let-7a-2-3p	hsacirc_010687
hsa-let-7a-2-3p	hsacirc_013877
hsa-let-7a-2-3p	hsacirc_019817
hsa-let-7a-2-3p	hsacirc_001640
hsa-let-7a-2-3p	hsacirc_001667
hsa-let-7a-2-3p	hsacirc_003273
hsa-let-7a-2-3p	hsacirc_006339
hsa-let-7a-2-3p	hsacirc_008471
hsa-let-7a-2-3p	hsacirc_008814
hsa-let-7a-2-3p	hsacirc_013354
hsa-let-7a-2-3p	hsacirc_013997
hsa-let-7a-2-3p	hsacirc_014077
hsa-let-7a-2-3p	hsacirc_017882
hsa-let-7a-2-3p	hsacirc_018125
hsa-let-7a-2-3p	hsacirc_018240
hsa-let-7a-2-3p	hsacirc_000687
hsa-let-7a-2-3p	hsacirc_001126
hsa-let-7a-2-3p	hsacirc_001563
hsa-let-7a-2-3p	hsacirc_002146
hsa-let-7a-2-3p	hsacirc_003914
hsa-let-7a-2-3p	hsacirc_004819
hsa-let-7a-2-3p	hsacirc_005135
hsa-let-7a-2-3p	hsacirc_005581
hsa-let-7a-2-3p	hsacirc_006532
hsa-let-7a-2-3p	hsacirc_008080
hsa-let-7a-2-3p	hsacirc_008691
hsa-let-7a-2-3p	hsacirc_010713
hsa-let-7a-2-3p	hsacirc_011845
hsa-let-7a-2-3p	hsacirc_012145
hsa-let-7a-2-3p	hsacirc_012614
hsa-let-7a-2-3p	hsacirc_012976
hsa-let-7a-2-3p	hsacirc_013253
hsa-let-7a-2-3p	hsacirc_017617
hsa-let-7a-2-3p	hsacirc_018427
hsa-let-7a-2-3p	hsacirc_018690
hsa-let-7a-2-3p	hsacirc_018889
hsa-let-7a-2-3p	hsacirc_019064
hsa-let-7a-2-3p	hsacirc_008689
hsa-let-7a-2-3p	hsacirc_018372
hsa-let-7a-2-3p	hsacirc_002688
hsa-let-7a-2-3p	hsacirc_004029
hsa-let-7a-2-3p	hsacirc_006587
hsa-let-7a-2-3p	hsacirc_016473
hsa-let-7a-2-3p	hsacirc_017020
hsa-let-7a-2-3p	hsacirc_019924
hsa-let-7a-2-3p	hsacirc_001187
hsa-let-7a-2-3p	hsacirc_003399
hsa-let-7a-2-3p	hsacirc_004530
hsa-let-7a-2-3p	hsacirc_004791
hsa-let-7a-2-3p	hsacirc_005198
hsa-let-7a-2-3p	hsacirc_005767
hsa-let-7a-2-3p	hsacirc_005862
hsa-let-7a-2-3p	hsacirc_006064
hsa-let-7a-2-3p	hsacirc_006372
hsa-let-7a-2-3p	hsacirc_009042
hsa-let-7a-2-3p	hsacirc_009541
hsa-let-7a-2-3p	hsacirc_009900
hsa-let-7a-2-3p	hsacirc_010578
hsa-let-7a-2-3p	hsacirc_011287
hsa-let-7a-2-3p	hsacirc_011695
hsa-let-7a-2-3p	hsacirc_011723
hsa-let-7a-2-3p	hsacirc_012923
hsa-let-7a-2-3p	hsacirc_014266
hsa-let-7a-2-3p	hsacirc_014414
hsa-let-7a-2-3p	hsacirc_015299
hsa-let-7a-2-3p	hsacirc_015951
hsa-let-7a-2-3p	hsacirc_016320
hsa-let-7a-2-3p	hsacirc_016409
hsa-let-7a-2-3p	hsacirc_016639
hsa-let-7a-2-3p	hsacirc_016780
hsa-let-7a-2-3p	hsacirc_017406
hsa-let-7a-2-3p	hsacirc_018393
hsa-let-7a-2-3p	hsacirc_018697
hsa-let-7a-2-3p	hsacirc_018722
hsa-let-7a-2-3p	hsacirc_019485
hsa-let-7a-2-3p	hsacirc_002100
hsa-let-7a-2-3p	hsacirc_004708
hsa-let-7a-2-3p	hsacirc_004915
hsa-let-7a-2-3p	hsacirc_005572
hsa-let-7a-2-3p	hsacirc_007943
hsa-let-7a-2-3p	hsacirc_008404
hsa-let-7a-2-3p	hsacirc_010026
hsa-let-7a-2-3p	hsacirc_010707
hsa-let-7a-2-3p	hsacirc_012755
hsa-let-7a-2-3p	hsacirc_019366
hsa-let-7a-2-3p	hsacirc_001541
hsa-let-7a-2-3p	hsacirc_003570
hsa-let-7a-2-3p	hsacirc_004312
hsa-let-7a-2-3p	hsacirc_005980
hsa-let-7a-2-3p	hsacirc_008362
hsa-let-7a-2-3p	hsacirc_009352
hsa-let-7a-2-3p	hsacirc_010684
hsa-let-7a-2-3p	hsacirc_011051
hsa-let-7a-2-3p	hsacirc_011177
hsa-let-7a-2-3p	hsacirc_011899
hsa-let-7a-2-3p	hsacirc_015834
hsa-let-7a-2-3p	hsacirc_015911
hsa-let-7a-2-3p	hsacirc_016438
hsa-let-7a-2-3p	hsacirc_018054
hsa-let-7a-2-3p	hsacirc_018451
hsa-let-7a-2-3p	hsacirc_019217
hsa-let-7a-2-3p	hsacirc_019522
hsa-let-7a-2-3p	hsacirc_019555
hsa-let-7a-2-3p	hsacirc_000103
hsa-let-7a-2-3p	hsacirc_000391
hsa-let-7a-2-3p	hsacirc_003138
hsa-let-7a-2-3p	hsacirc_003309
hsa-let-7a-2-3p	hsacirc_004149
hsa-let-7a-2-3p	hsacirc_004180
hsa-let-7a-2-3p	hsacirc_004642
hsa-let-7a-2-3p	hsacirc_004910
hsa-let-7a-2-3p	hsacirc_006351
hsa-let-7a-2-3p	hsacirc_007136
hsa-let-7a-2-3p	hsacirc_009344
hsa-let-7a-2-3p	hsacirc_009555
hsa-let-7a-2-3p	hsacirc_010819
hsa-let-7a-2-3p	hsacirc_012716
hsa-let-7a-2-3p	hsacirc_012900
hsa-let-7a-2-3p	hsacirc_013700
hsa-let-7a-2-3p	hsacirc_014015
hsa-let-7a-2-3p	hsacirc_014563
hsa-let-7a-2-3p	hsacirc_018281
hsa-let-7a-2-3p	hsacirc_018557
hsa-let-7a-2-3p	hsacirc_019657
hsa-let-7a-2-3p	hsacirc_000562
hsa-let-7a-2-3p	hsacirc_000828
hsa-let-7a-2-3p	hsacirc_001591
hsa-let-7a-2-3p	hsacirc_002823
hsa-let-7a-2-3p	hsacirc_005054
hsa-let-7a-2-3p	hsacirc_007360
hsa-let-7a-2-3p	hsacirc_008419
hsa-let-7a-2-3p	hsacirc_008638
hsa-let-7a-2-3p	hsacirc_011332
hsa-let-7a-2-3p	hsacirc_011584
hsa-let-7a-2-3p	hsacirc_015277
hsa-let-7a-2-3p	hsacirc_000714
hsa-let-7a-2-3p	hsacirc_002046
hsa-let-7a-2-3p	hsacirc_002134
hsa-let-7a-2-3p	hsacirc_004078
hsa-let-7a-2-3p	hsacirc_006206
hsa-let-7a-2-3p	hsacirc_007114
hsa-let-7a-2-3p	hsacirc_007566
hsa-let-7a-2-3p	hsacirc_007992
hsa-let-7a-2-3p	hsacirc_008751
hsa-let-7a-2-3p	hsacirc_008935
hsa-let-7a-2-3p	hsacirc_010143
hsa-let-7a-2-3p	hsacirc_010513
hsa-let-7a-2-3p	hsacirc_011124
hsa-let-7a-2-3p	hsacirc_012351
hsa-let-7a-2-3p	hsacirc_013711
hsa-let-7a-2-3p	hsacirc_013827
hsa-let-7a-2-3p	hsacirc_015000
hsa-let-7a-2-3p	hsacirc_016974
hsa-let-7a-2-3p	hsacirc_020026
hsa-let-7a-2-3p	hsacirc_001949
hsa-let-7a-2-3p	hsacirc_005574
hsa-let-7a-2-3p	hsacirc_009268
hsa-let-7a-2-3p	hsacirc_009363
hsa-let-7a-2-3p	hsacirc_010275
hsa-let-7a-2-3p	hsacirc_013220
hsa-let-7a-2-3p	hsacirc_016324
hsa-let-7a-2-3p	hsacirc_016908
hsa-let-7a-2-3p	hsacirc_001814
hsa-let-7a-2-3p	hsacirc_003014
hsa-let-7a-2-3p	hsacirc_005369
hsa-let-7a-2-3p	hsacirc_006240
hsa-let-7a-2-3p	hsacirc_007532
hsa-let-7a-2-3p	hsacirc_008300
hsa-let-7a-2-3p	hsacirc_008305
hsa-let-7a-2-3p	hsacirc_009940
hsa-let-7a-2-3p	hsacirc_010643
hsa-let-7a-2-3p	hsacirc_010705
hsa-let-7a-2-3p	hsacirc_011762
hsa-let-7a-2-3p	hsacirc_012603
hsa-let-7a-2-3p	hsacirc_017455
hsa-let-7a-2-3p	hsacirc_018512
hsa-let-7a-2-3p	hsacirc_019799
hsa-let-7a-2-3p	hsacirc_020383
hsa-let-7b-5p	hsacirc_001540
hsa-let-7b-5p	hsacirc_002057
hsa-let-7b-5p	hsacirc_002289
hsa-let-7b-5p	hsacirc_002306
hsa-let-7b-5p	hsacirc_002794
hsa-let-7b-5p	hsacirc_003538
hsa-let-7b-5p	hsacirc_004906
hsa-let-7b-5p	hsacirc_005395
hsa-let-7b-5p	hsacirc_005524
hsa-let-7b-5p	hsacirc_005809
hsa-let-7b-5p	hsacirc_006700
hsa-let-7b-5p	hsacirc_006945
hsa-let-7b-5p	hsacirc_007410
hsa-let-7b-5p	hsacirc_007903
hsa-let-7b-5p	hsacirc_009953
hsa-let-7b-5p	hsacirc_011566
hsa-let-7b-5p	hsacirc_012073
hsa-let-7b-5p	hsacirc_012124
hsa-let-7b-5p	hsacirc_012207
hsa-let-7b-5p	hsacirc_015098
hsa-let-7b-5p	hsacirc_015123
hsa-let-7b-5p	hsacirc_015204
hsa-let-7b-5p	hsacirc_015419
hsa-let-7b-5p	hsacirc_016951
hsa-let-7b-5p	hsacirc_017154
hsa-let-7b-5p	hsacirc_017965
hsa-let-7b-5p	hsacirc_018763
hsa-let-7b-5p	hsacirc_019577
hsa-let-7b-5p	hsacirc_019896
hsa-let-7b-5p	hsacirc_020198
hsa-let-7b-5p	hsacirc_020264
hsa-let-7b-5p	hsacirc_000586
hsa-let-7b-5p	hsacirc_003707
hsa-let-7b-5p	hsacirc_004384
hsa-let-7b-5p	hsacirc_004562
hsa-let-7b-5p	hsacirc_007967
hsa-let-7b-5p	hsacirc_009307
hsa-let-7b-5p	hsacirc_010260
hsa-let-7b-5p	hsacirc_010887
hsa-let-7b-5p	hsacirc_011954
hsa-let-7b-5p	hsacirc_012140
hsa-let-7b-5p	hsacirc_013217
hsa-let-7b-5p	hsacirc_014475
hsa-let-7b-5p	hsacirc_015407
hsa-let-7b-5p	hsacirc_017595
hsa-let-7b-5p	hsacirc_017920
hsa-let-7b-5p	hsacirc_002033
hsa-let-7b-5p	hsacirc_003220
hsa-let-7b-5p	hsacirc_009417
hsa-let-7b-5p	hsacirc_010259
hsa-let-7b-5p	hsacirc_010989
hsa-let-7b-5p	hsacirc_012972
hsa-let-7b-5p	hsacirc_013755
hsa-let-7b-5p	hsacirc_014350
hsa-let-7b-5p	hsacirc_017908
hsa-let-7b-5p	hsacirc_019987
hsa-let-7b-5p	hsacirc_004343
hsa-let-7b-5p	hsacirc_004600
hsa-let-7b-5p	hsacirc_004878
hsa-let-7b-5p	hsacirc_005687
hsa-let-7b-5p	hsacirc_006979
hsa-let-7b-5p	hsacirc_007198
hsa-let-7b-5p	hsacirc_007779
hsa-let-7b-5p	hsacirc_009005
hsa-let-7b-5p	hsacirc_009258
hsa-let-7b-5p	hsacirc_010691
hsa-let-7b-5p	hsacirc_017970
hsa-let-7b-5p	hsacirc_019592
hsa-let-7b-5p	hsacirc_019634
hsa-let-7b-5p	hsacirc_007806
hsa-let-7b-5p	hsacirc_008077
hsa-let-7b-5p	hsacirc_009492
hsa-let-7b-5p	hsacirc_009640
hsa-let-7b-5p	hsacirc_012384
hsa-let-7b-5p	hsacirc_015212
hsa-let-7b-5p	hsacirc_016576
hsa-let-7b-5p	hsacirc_004459
hsa-let-7b-5p	hsacirc_004995
hsa-let-7b-5p	hsacirc_011624
hsa-let-7b-5p	hsacirc_013245
hsa-let-7b-5p	hsacirc_017638
hsa-let-7b-5p	hsacirc_000495
hsa-let-7b-5p	hsacirc_001609
hsa-let-7b-5p	hsacirc_003752
hsa-let-7b-5p	hsacirc_004270
hsa-let-7b-5p	hsacirc_005803
hsa-let-7b-5p	hsacirc_006270
hsa-let-7b-5p	hsacirc_008550
hsa-let-7b-5p	hsacirc_010216
hsa-let-7b-5p	hsacirc_012689
hsa-let-7b-5p	hsacirc_012909
hsa-let-7b-5p	hsacirc_013656
hsa-let-7b-5p	hsacirc_002479
hsa-let-7b-5p	hsacirc_004047
hsa-let-7b-5p	hsacirc_006610
hsa-let-7b-5p	hsacirc_008051
hsa-let-7b-5p	hsacirc_008064
hsa-let-7b-5p	hsacirc_008491
hsa-let-7b-5p	hsacirc_008598
hsa-let-7b-5p	hsacirc_011659
hsa-let-7b-5p	hsacirc_011774
hsa-let-7b-5p	hsacirc_012810
hsa-let-7b-5p	hsacirc_013013
hsa-let-7b-5p	hsacirc_013028
hsa-let-7b-5p	hsacirc_017636
hsa-let-7b-5p	hsacirc_000727
hsa-let-7b-5p	hsacirc_002892
hsa-let-7b-5p	hsacirc_003753
hsa-let-7b-5p	hsacirc_005521
hsa-let-7b-5p	hsacirc_005652
hsa-let-7b-5p	hsacirc_006520
hsa-let-7b-5p	hsacirc_009017
hsa-let-7b-5p	hsacirc_010042
hsa-let-7b-5p	hsacirc_010115
hsa-let-7b-5p	hsacirc_010556
hsa-let-7b-5p	hsacirc_011886
hsa-let-7b-5p	hsacirc_012713
hsa-let-7b-5p	hsacirc_012836
hsa-let-7b-5p	hsacirc_014474
hsa-let-7b-5p	hsacirc_016989
hsa-let-7b-5p	hsacirc_017428
hsa-let-7b-5p	hsacirc_018383
hsa-let-7b-5p	hsacirc_018710
hsa-let-7b-5p	hsacirc_000650
hsa-let-7b-5p	hsacirc_002313
hsa-let-7b-5p	hsacirc_004017
hsa-let-7b-5p	hsacirc_006203
hsa-let-7b-5p	hsacirc_006269
hsa-let-7b-5p	hsacirc_008474
hsa-let-7b-5p	hsacirc_010687
hsa-let-7b-5p	hsacirc_012156
hsa-let-7b-5p	hsacirc_012564
hsa-let-7b-5p	hsacirc_016431
hsa-let-7b-5p	hsacirc_019817
hsa-let-7b-5p	hsacirc_000475
hsa-let-7b-5p	hsacirc_001744
hsa-let-7b-5p	hsacirc_003503
hsa-let-7b-5p	hsacirc_016063
hsa-let-7b-5p	hsacirc_020188
hsa-let-7b-5p	hsacirc_000687
hsa-let-7b-5p	hsacirc_001445
hsa-let-7b-5p	hsacirc_001638
hsa-let-7b-5p	hsacirc_005581
hsa-let-7b-5p	hsacirc_007289
hsa-let-7b-5p	hsacirc_007308
hsa-let-7b-5p	hsacirc_008080
hsa-let-7b-5p	hsacirc_008499
hsa-let-7b-5p	hsacirc_009060
hsa-let-7b-5p	hsacirc_009439
hsa-let-7b-5p	hsacirc_009644
hsa-let-7b-5p	hsacirc_009833
hsa-let-7b-5p	hsacirc_010629
hsa-let-7b-5p	hsacirc_012185
hsa-let-7b-5p	hsacirc_012556
hsa-let-7b-5p	hsacirc_012976
hsa-let-7b-5p	hsacirc_013164
hsa-let-7b-5p	hsacirc_014237
hsa-let-7b-5p	hsacirc_015081
hsa-let-7b-5p	hsacirc_015137
hsa-let-7b-5p	hsacirc_016497
hsa-let-7b-5p	hsacirc_017773
hsa-let-7b-5p	hsacirc_018031
hsa-let-7b-5p	hsacirc_019440
hsa-let-7b-5p	hsacirc_019981
hsa-let-7b-5p	hsacirc_000182
hsa-let-7b-5p	hsacirc_000246
hsa-let-7b-5p	hsacirc_001027
hsa-let-7b-5p	hsacirc_001497
hsa-let-7b-5p	hsacirc_001773
hsa-let-7b-5p	hsacirc_004662
hsa-let-7b-5p	hsacirc_006407
hsa-let-7b-5p	hsacirc_008689
hsa-let-7b-5p	hsacirc_009458
hsa-let-7b-5p	hsacirc_009481
hsa-let-7b-5p	hsacirc_012730
hsa-let-7b-5p	hsacirc_017968
hsa-let-7b-5p	hsacirc_011063
hsa-let-7b-5p	hsacirc_016539
hsa-let-7b-5p	hsacirc_017020
hsa-let-7b-5p	hsacirc_007935
hsa-let-7b-5p	hsacirc_000415
hsa-let-7b-5p	hsacirc_001048
hsa-let-7b-5p	hsacirc_001139
hsa-let-7b-5p	hsacirc_001961
hsa-let-7b-5p	hsacirc_002837
hsa-let-7b-5p	hsacirc_004466
hsa-let-7b-5p	hsacirc_007166
hsa-let-7b-5p	hsacirc_009259
hsa-let-7b-5p	hsacirc_009654
hsa-let-7b-5p	hsacirc_010836
hsa-let-7b-5p	hsacirc_011189
hsa-let-7b-5p	hsacirc_013511
hsa-let-7b-5p	hsacirc_013919
hsa-let-7b-5p	hsacirc_015073
hsa-let-7b-5p	hsacirc_015662
hsa-let-7b-5p	hsacirc_015951
hsa-let-7b-5p	hsacirc_016178
hsa-let-7b-5p	hsacirc_016639
hsa-let-7b-5p	hsacirc_016780
hsa-let-7b-5p	hsacirc_017216
hsa-let-7b-5p	hsacirc_017507
hsa-let-7b-5p	hsacirc_017900
hsa-let-7b-5p	hsacirc_018453
hsa-let-7b-5p	hsacirc_018931
hsa-let-7b-5p	hsacirc_018982
hsa-let-7b-5p	hsacirc_019127
hsa-let-7b-5p	hsacirc_019311
hsa-let-7b-5p	hsacirc_019336
hsa-let-7b-5p	hsacirc_020156
hsa-let-7b-5p	hsacirc_002100
hsa-let-7b-5p	hsacirc_003318
hsa-let-7b-5p	hsacirc_004376
hsa-let-7b-5p	hsacirc_006465
hsa-let-7b-5p	hsacirc_006694
hsa-let-7b-5p	hsacirc_007943
hsa-let-7b-5p	hsacirc_008249
hsa-let-7b-5p	hsacirc_012755
hsa-let-7b-5p	hsacirc_013081
hsa-let-7b-5p	hsacirc_015938
hsa-let-7b-5p	hsacirc_017316
hsa-let-7b-5p	hsacirc_019366
hsa-let-7b-5p	hsacirc_001541
hsa-let-7b-5p	hsacirc_001982
hsa-let-7b-5p	hsacirc_002009
hsa-let-7b-5p	hsacirc_003324
hsa-let-7b-5p	hsacirc_003714
hsa-let-7b-5p	hsacirc_005980
hsa-let-7b-5p	hsacirc_009068
hsa-let-7b-5p	hsacirc_011177
hsa-let-7b-5p	hsacirc_011899
hsa-let-7b-5p	hsacirc_012706
hsa-let-7b-5p	hsacirc_015281
hsa-let-7b-5p	hsacirc_015651
hsa-let-7b-5p	hsacirc_019217
hsa-let-7b-5p	hsacirc_019325
hsa-let-7b-5p	hsacirc_000346
hsa-let-7b-5p	hsacirc_000391
hsa-let-7b-5p	hsacirc_003309
hsa-let-7b-5p	hsacirc_003877
hsa-let-7b-5p	hsacirc_004848
hsa-let-7b-5p	hsacirc_005286
hsa-let-7b-5p	hsacirc_005890
hsa-let-7b-5p	hsacirc_007025
hsa-let-7b-5p	hsacirc_007586
hsa-let-7b-5p	hsacirc_007860
hsa-let-7b-5p	hsacirc_008197
hsa-let-7b-5p	hsacirc_009172
hsa-let-7b-5p	hsacirc_009803
hsa-let-7b-5p	hsacirc_010959
hsa-let-7b-5p	hsacirc_012716
hsa-let-7b-5p	hsacirc_012855
hsa-let-7b-5p	hsacirc_012900
hsa-let-7b-5p	hsacirc_014097
hsa-let-7b-5p	hsacirc_014563
hsa-let-7b-5p	hsacirc_014760
hsa-let-7b-5p	hsacirc_015518
hsa-let-7b-5p	hsacirc_017755
hsa-let-7b-5p	hsacirc_018548
hsa-let-7b-5p	hsacirc_018557
hsa-let-7b-5p	hsacirc_000828
hsa-let-7b-5p	hsacirc_001591
hsa-let-7b-5p	hsacirc_001610
hsa-let-7b-5p	hsacirc_002823
hsa-let-7b-5p	hsacirc_003394
hsa-let-7b-5p	hsacirc_003574
hsa-let-7b-5p	hsacirc_003941
hsa-let-7b-5p	hsacirc_004023
hsa-let-7b-5p	hsacirc_005054
hsa-let-7b-5p	hsacirc_005490
hsa-let-7b-5p	hsacirc_006195
hsa-let-7b-5p	hsacirc_007817
hsa-let-7b-5p	hsacirc_008322
hsa-let-7b-5p	hsacirc_008419
hsa-let-7b-5p	hsacirc_011469
hsa-let-7b-5p	hsacirc_012190
hsa-let-7b-5p	hsacirc_012760
hsa-let-7b-5p	hsacirc_012867
hsa-let-7b-5p	hsacirc_014949
hsa-let-7b-5p	hsacirc_016434
hsa-let-7b-5p	hsacirc_016592
hsa-let-7b-5p	hsacirc_017245
hsa-let-7b-5p	hsacirc_018123
hsa-let-7b-5p	hsacirc_000714
hsa-let-7b-5p	hsacirc_002046
hsa-let-7b-5p	hsacirc_002134
hsa-let-7b-5p	hsacirc_003194
hsa-let-7b-5p	hsacirc_004009
hsa-let-7b-5p	hsacirc_006206
hsa-let-7b-5p	hsacirc_008898
hsa-let-7b-5p	hsacirc_011357
hsa-let-7b-5p	hsacirc_012317
hsa-let-7b-5p	hsacirc_014228
hsa-let-7b-5p	hsacirc_014246
hsa-let-7b-5p	hsacirc_016378
hsa-let-7b-5p	hsacirc_000055
hsa-let-7b-5p	hsacirc_002337
hsa-let-7b-5p	hsacirc_005574
hsa-let-7b-5p	hsacirc_006171
hsa-let-7b-5p	hsacirc_007636
hsa-let-7b-5p	hsacirc_008551
hsa-let-7b-5p	hsacirc_008789
hsa-let-7b-5p	hsacirc_009104
hsa-let-7b-5p	hsacirc_009268
hsa-let-7b-5p	hsacirc_010134
hsa-let-7b-5p	hsacirc_010275
hsa-let-7b-5p	hsacirc_010482
hsa-let-7b-5p	hsacirc_011749
hsa-let-7b-5p	hsacirc_012106
hsa-let-7b-5p	hsacirc_012402
hsa-let-7b-5p	hsacirc_012464
hsa-let-7b-5p	hsacirc_013220
hsa-let-7b-5p	hsacirc_014928
hsa-let-7b-5p	hsacirc_016324
hsa-let-7b-5p	hsacirc_016393
hsa-let-7b-5p	hsacirc_017163
hsa-let-7b-5p	hsacirc_017264
hsa-let-7b-5p	hsacirc_018740
hsa-let-7b-5p	hsacirc_020196
hsa-let-7b-5p	hsacirc_001144
hsa-let-7b-5p	hsacirc_001227
hsa-let-7b-5p	hsacirc_005082
hsa-let-7b-5p	hsacirc_009789
hsa-let-7b-5p	hsacirc_010643
hsa-let-7b-5p	hsacirc_010705
hsa-let-7b-5p	hsacirc_013820
hsa-let-7b-5p	hsacirc_015132
hsa-let-7b-5p	hsacirc_016446
hsa-let-7b-5p	hsacirc_016458
hsa-let-7b-5p	hsacirc_017455
hsa-let-7b-5p	hsacirc_019488
hsa-let-7b-3p	hsacirc_000381
hsa-let-7b-3p	hsacirc_000402
hsa-let-7b-3p	hsacirc_002057
hsa-let-7b-3p	hsacirc_004906
hsa-let-7b-3p	hsacirc_005395
hsa-let-7b-3p	hsacirc_006809
hsa-let-7b-3p	hsacirc_008880
hsa-let-7b-3p	hsacirc_008920
hsa-let-7b-3p	hsacirc_010082
hsa-let-7b-3p	hsacirc_010314
hsa-let-7b-3p	hsacirc_011341
hsa-let-7b-3p	hsacirc_011502
hsa-let-7b-3p	hsacirc_011735
hsa-let-7b-3p	hsacirc_011857
hsa-let-7b-3p	hsacirc_012073
hsa-let-7b-3p	hsacirc_012312
hsa-let-7b-3p	hsacirc_012519
hsa-let-7b-3p	hsacirc_012660
hsa-let-7b-3p	hsacirc_014671
hsa-let-7b-3p	hsacirc_017154
hsa-let-7b-3p	hsacirc_017544
hsa-let-7b-3p	hsacirc_019497
hsa-let-7b-3p	hsacirc_019896
hsa-let-7b-3p	hsacirc_020281
hsa-let-7b-3p	hsacirc_000586
hsa-let-7b-3p	hsacirc_000820
hsa-let-7b-3p	hsacirc_004069
hsa-let-7b-3p	hsacirc_004230
hsa-let-7b-3p	hsacirc_007254
hsa-let-7b-3p	hsacirc_007967
hsa-let-7b-3p	hsacirc_008330
hsa-let-7b-3p	hsacirc_010260
hsa-let-7b-3p	hsacirc_010887
hsa-let-7b-3p	hsacirc_011954
hsa-let-7b-3p	hsacirc_012880
hsa-let-7b-3p	hsacirc_013171
hsa-let-7b-3p	hsacirc_013193
hsa-let-7b-3p	hsacirc_013216
hsa-let-7b-3p	hsacirc_013217
hsa-let-7b-3p	hsacirc_013779
hsa-let-7b-3p	hsacirc_014475
hsa-let-7b-3p	hsacirc_014926
hsa-let-7b-3p	hsacirc_018650
hsa-let-7b-3p	hsacirc_019819
hsa-let-7b-3p	hsacirc_000273
hsa-let-7b-3p	hsacirc_001325
hsa-let-7b-3p	hsacirc_001517
hsa-let-7b-3p	hsacirc_001792
hsa-let-7b-3p	hsacirc_002458
hsa-let-7b-3p	hsacirc_003765
hsa-let-7b-3p	hsacirc_004015
hsa-let-7b-3p	hsacirc_006117
hsa-let-7b-3p	hsacirc_007251
hsa-let-7b-3p	hsacirc_007738
hsa-let-7b-3p	hsacirc_010582
hsa-let-7b-3p	hsacirc_011312
hsa-let-7b-3p	hsacirc_013128
hsa-let-7b-3p	hsacirc_013744
hsa-let-7b-3p	hsacirc_013749
hsa-let-7b-3p	hsacirc_014737
hsa-let-7b-3p	hsacirc_014996
hsa-let-7b-3p	hsacirc_017908
hsa-let-7b-3p	hsacirc_019225
hsa-let-7b-3p	hsacirc_019973
hsa-let-7b-3p	hsacirc_001016
hsa-let-7b-3p	hsacirc_001676
hsa-let-7b-3p	hsacirc_007198
hsa-let-7b-3p	hsacirc_010430
hsa-let-7b-3p	hsacirc_011888
hsa-let-7b-3p	hsacirc_012000
hsa-let-7b-3p	hsacirc_016037
hsa-let-7b-3p	hsacirc_016541
hsa-let-7b-3p	hsacirc_016842
hsa-let-7b-3p	hsacirc_016861
hsa-let-7b-3p	hsacirc_017970
hsa-let-7b-3p	hsacirc_018926
hsa-let-7b-3p	hsacirc_003405
hsa-let-7b-3p	hsacirc_007329
hsa-let-7b-3p	hsacirc_007806
hsa-let-7b-3p	hsacirc_012384
hsa-let-7b-3p	hsacirc_012987
hsa-let-7b-3p	hsacirc_015212
hsa-let-7b-3p	hsacirc_017039
hsa-let-7b-3p	hsacirc_018702
hsa-let-7b-3p	hsacirc_004995
hsa-let-7b-3p	hsacirc_011624
hsa-let-7b-3p	hsacirc_015755
hsa-let-7b-3p	hsacirc_003811
hsa-let-7b-3p	hsacirc_007491
hsa-let-7b-3p	hsacirc_008668
hsa-let-7b-3p	hsacirc_012652
hsa-let-7b-3p	hsacirc_013259
hsa-let-7b-3p	hsacirc_014515
hsa-let-7b-3p	hsacirc_015602
hsa-let-7b-3p	hsacirc_019043
hsa-let-7b-3p	hsacirc_020135
hsa-let-7b-3p	hsacirc_004529
hsa-let-7b-3p	hsacirc_006610
hsa-let-7b-3p	hsacirc_008051
hsa-let-7b-3p	hsacirc_008064
hsa-let-7b-3p	hsacirc_008598
hsa-let-7b-3p	hsacirc_008693
hsa-let-7b-3p	hsacirc_009818
hsa-let-7b-3p	hsacirc_003565
hsa-let-7b-3p	hsacirc_007127
hsa-let-7b-3p	hsacirc_007437
hsa-let-7b-3p	hsacirc_009017
hsa-let-7b-3p	hsacirc_010115
hsa-let-7b-3p	hsacirc_010374
hsa-let-7b-3p	hsacirc_013891
hsa-let-7b-3p	hsacirc_016989
hsa-let-7b-3p	hsacirc_017428
hsa-let-7b-3p	hsacirc_018824
hsa-let-7b-3p	hsacirc_000650
hsa-let-7b-3p	hsacirc_000999
hsa-let-7b-3p	hsacirc_001035
hsa-let-7b-3p	hsacirc_002985
hsa-let-7b-3p	hsacirc_007961
hsa-let-7b-3p	hsacirc_008401
hsa-let-7b-3p	hsacirc_008474
hsa-let-7b-3p	hsacirc_010538
hsa-let-7b-3p	hsacirc_011490
hsa-let-7b-3p	hsacirc_012933
hsa-let-7b-3p	hsacirc_016555
hsa-let-7b-3p	hsacirc_018583
hsa-let-7b-3p	hsacirc_000608
hsa-let-7b-3p	hsacirc_001640
hsa-let-7b-3p	hsacirc_003943
hsa-let-7b-3p	hsacirc_004373
hsa-let-7b-3p	hsacirc_008814
hsa-let-7b-3p	hsacirc_010905
hsa-let-7b-3p	hsacirc_014077
hsa-let-7b-3p	hsacirc_017882
hsa-let-7b-3p	hsacirc_000059
hsa-let-7b-3p	hsacirc_000687
hsa-let-7b-3p	hsacirc_001445
hsa-let-7b-3p	hsacirc_002146
hsa-let-7b-3p	hsacirc_002714
hsa-let-7b-3p	hsacirc_003851
hsa-let-7b-3p	hsacirc_005279
hsa-let-7b-3p	hsacirc_005303
hsa-let-7b-3p	hsacirc_006844
hsa-let-7b-3p	hsacirc_007453
hsa-let-7b-3p	hsacirc_007646
hsa-let-7b-3p	hsacirc_008080
hsa-let-7b-3p	hsacirc_008670
hsa-let-7b-3p	hsacirc_008858
hsa-let-7b-3p	hsacirc_009451
hsa-let-7b-3p	hsacirc_010124
hsa-let-7b-3p	hsacirc_010629
hsa-let-7b-3p	hsacirc_011930
hsa-let-7b-3p	hsacirc_013293
hsa-let-7b-3p	hsacirc_015636
hsa-let-7b-3p	hsacirc_015841
hsa-let-7b-3p	hsacirc_016090
hsa-let-7b-3p	hsacirc_016231
hsa-let-7b-3p	hsacirc_016467
hsa-let-7b-3p	hsacirc_017148
hsa-let-7b-3p	hsacirc_017171
hsa-let-7b-3p	hsacirc_019624
hsa-let-7b-3p	hsacirc_008689
hsa-let-7b-3p	hsacirc_011331
hsa-let-7b-3p	hsacirc_007918
hsa-let-7b-3p	hsacirc_010615
hsa-let-7b-3p	hsacirc_017189
hsa-let-7b-3p	hsacirc_019392
hsa-let-7b-3p	hsacirc_013414
hsa-let-7b-3p	hsacirc_018218
hsa-let-7b-3p	hsacirc_002837
hsa-let-7b-3p	hsacirc_003443
hsa-let-7b-3p	hsacirc_004530
hsa-let-7b-3p	hsacirc_005336
hsa-let-7b-3p	hsacirc_006016
hsa-let-7b-3p	hsacirc_006372
hsa-let-7b-3p	hsacirc_006836
hsa-let-7b-3p	hsacirc_007800
hsa-let-7b-3p	hsacirc_009042
hsa-let-7b-3p	hsacirc_009900
hsa-let-7b-3p	hsacirc_010603
hsa-let-7b-3p	hsacirc_011287
hsa-let-7b-3p	hsacirc_013009
hsa-let-7b-3p	hsacirc_013919
hsa-let-7b-3p	hsacirc_015299
hsa-let-7b-3p	hsacirc_015951
hsa-let-7b-3p	hsacirc_016178
hsa-let-7b-3p	hsacirc_016639
hsa-let-7b-3p	hsacirc_017884
hsa-let-7b-3p	hsacirc_018453
hsa-let-7b-3p	hsacirc_018697
hsa-let-7b-3p	hsacirc_019485
hsa-let-7b-3p	hsacirc_000274
hsa-let-7b-3p	hsacirc_000508
hsa-let-7b-3p	hsacirc_000716
hsa-let-7b-3p	hsacirc_002100
hsa-let-7b-3p	hsacirc_007483
hsa-let-7b-3p	hsacirc_007943
hsa-let-7b-3p	hsacirc_009614
hsa-let-7b-3p	hsacirc_010026
hsa-let-7b-3p	hsacirc_010707
hsa-let-7b-3p	hsacirc_011226
hsa-let-7b-3p	hsacirc_011838
hsa-let-7b-3p	hsacirc_012212
hsa-let-7b-3p	hsacirc_012755
hsa-let-7b-3p	hsacirc_014413
hsa-let-7b-3p	hsacirc_016702
hsa-let-7b-3p	hsacirc_018682
hsa-let-7b-3p	hsacirc_019144
hsa-let-7b-3p	hsacirc_000351
hsa-let-7b-3p	hsacirc_002009
hsa-let-7b-3p	hsacirc_003153
hsa-let-7b-3p	hsacirc_003324
hsa-let-7b-3p	hsacirc_003553
hsa-let-7b-3p	hsacirc_005980
hsa-let-7b-3p	hsacirc_006262
hsa-let-7b-3p	hsacirc_008362
hsa-let-7b-3p	hsacirc_009068
hsa-let-7b-3p	hsacirc_011899
hsa-let-7b-3p	hsacirc_012706
hsa-let-7b-3p	hsacirc_014721
hsa-let-7b-3p	hsacirc_015281
hsa-let-7b-3p	hsacirc_016534
hsa-let-7b-3p	hsacirc_017935
hsa-let-7b-3p	hsacirc_018419
hsa-let-7b-3p	hsacirc_018485
hsa-let-7b-3p	hsacirc_019217
hsa-let-7b-3p	hsacirc_019946
hsa-let-7b-3p	hsacirc_020011
hsa-let-7b-3p	hsacirc_000391
hsa-let-7b-3p	hsacirc_000503
hsa-let-7b-3p	hsacirc_001037
hsa-let-7b-3p	hsacirc_001554
hsa-let-7b-3p	hsacirc_002903
hsa-let-7b-3p	hsacirc_003138
hsa-let-7b-3p	hsacirc_004180
hsa-let-7b-3p	hsacirc_005993
hsa-let-7b-3p	hsacirc_006351
hsa-let-7b-3p	hsacirc_007136
hsa-let-7b-3p	hsacirc_008197
hsa-let-7b-3p	hsacirc_010819
hsa-let-7b-3p	hsacirc_012900
hsa-let-7b-3p	hsacirc_013700
hsa-let-7b-3p	hsacirc_014097
hsa-let-7b-3p	hsacirc_014563
hsa-let-7b-3p	hsacirc_015341
hsa-let-7b-3p	hsacirc_017832
hsa-let-7b-3p	hsacirc_019203
hsa-let-7b-3p	hsacirc_000592
hsa-let-7b-3p	hsacirc_000939
hsa-let-7b-3p	hsacirc_001591
hsa-let-7b-3p	hsacirc_002823
hsa-let-7b-3p	hsacirc_005054
hsa-let-7b-3p	hsacirc_007144
hsa-let-7b-3p	hsacirc_007527
hsa-let-7b-3p	hsacirc_007656
hsa-let-7b-3p	hsacirc_008638
hsa-let-7b-3p	hsacirc_011130
hsa-let-7b-3p	hsacirc_011584
hsa-let-7b-3p	hsacirc_013146
hsa-let-7b-3p	hsacirc_014859
hsa-let-7b-3p	hsacirc_015664
hsa-let-7b-3p	hsacirc_018434
hsa-let-7b-3p	hsacirc_019262
hsa-let-7b-3p	hsacirc_020101
hsa-let-7b-3p	hsacirc_003194
hsa-let-7b-3p	hsacirc_006206
hsa-let-7b-3p	hsacirc_007114
hsa-let-7b-3p	hsacirc_007566
hsa-let-7b-3p	hsacirc_007992
hsa-let-7b-3p	hsacirc_008569
hsa-let-7b-3p	hsacirc_008751
hsa-let-7b-3p	hsacirc_009030
hsa-let-7b-3p	hsacirc_010513
hsa-let-7b-3p	hsacirc_010652
hsa-let-7b-3p	hsacirc_011124
hsa-let-7b-3p	hsacirc_011357
hsa-let-7b-3p	hsacirc_011606
hsa-let-7b-3p	hsacirc_013546
hsa-let-7b-3p	hsacirc_013711
hsa-let-7b-3p	hsacirc_013827
hsa-let-7b-3p	hsacirc_014228
hsa-let-7b-3p	hsacirc_015752
hsa-let-7b-3p	hsacirc_018805
hsa-let-7b-3p	hsacirc_019054
hsa-let-7b-3p	hsacirc_020026
hsa-let-7b-3p	hsacirc_002333
hsa-let-7b-3p	hsacirc_002337
hsa-let-7b-3p	hsacirc_005229
hsa-let-7b-3p	hsacirc_007303
hsa-let-7b-3p	hsacirc_008216
hsa-let-7b-3p	hsacirc_008277
hsa-let-7b-3p	hsacirc_008347
hsa-let-7b-3p	hsacirc_008789
hsa-let-7b-3p	hsacirc_009268
hsa-let-7b-3p	hsacirc_010134
hsa-let-7b-3p	hsacirc_010482
hsa-let-7b-3p	hsacirc_010888
hsa-let-7b-3p	hsacirc_011199
hsa-let-7b-3p	hsacirc_011749
hsa-let-7b-3p	hsacirc_013339
hsa-let-7b-3p	hsacirc_014364
hsa-let-7b-3p	hsacirc_014636
hsa-let-7b-3p	hsacirc_014833
hsa-let-7b-3p	hsacirc_016393
hsa-let-7b-3p	hsacirc_017120
hsa-let-7b-3p	hsacirc_018295
hsa-let-7b-3p	hsacirc_018740
hsa-let-7b-3p	hsacirc_019216
hsa-let-7b-3p	hsacirc_001144
hsa-let-7b-3p	hsacirc_001814
hsa-let-7b-3p	hsacirc_003014
hsa-let-7b-3p	hsacirc_005082
hsa-let-7b-3p	hsacirc_008525
hsa-let-7b-3p	hsacirc_010705
hsa-let-7b-3p	hsacirc_011762
hsa-let-7b-3p	hsacirc_014319
hsa-let-7b-3p	hsacirc_017455
hsa-let-7b-3p	hsacirc_019799
hsa-let-7c-5p	hsacirc_001540
hsa-let-7c-5p	hsacirc_002057
hsa-let-7c-5p	hsacirc_002289
hsa-let-7c-5p	hsacirc_002306
hsa-let-7c-5p	hsacirc_002794
hsa-let-7c-5p	hsacirc_003538
hsa-let-7c-5p	hsacirc_004906
hsa-let-7c-5p	hsacirc_005395
hsa-let-7c-5p	hsacirc_005524
hsa-let-7c-5p	hsacirc_005809
hsa-let-7c-5p	hsacirc_006700
hsa-let-7c-5p	hsacirc_006945
hsa-let-7c-5p	hsacirc_007410
hsa-let-7c-5p	hsacirc_007903
hsa-let-7c-5p	hsacirc_009953
hsa-let-7c-5p	hsacirc_011566
hsa-let-7c-5p	hsacirc_012073
hsa-let-7c-5p	hsacirc_012124
hsa-let-7c-5p	hsacirc_012207
hsa-let-7c-5p	hsacirc_015098
hsa-let-7c-5p	hsacirc_015123
hsa-let-7c-5p	hsacirc_015204
hsa-let-7c-5p	hsacirc_015419
hsa-let-7c-5p	hsacirc_016951
hsa-let-7c-5p	hsacirc_017154
hsa-let-7c-5p	hsacirc_017965
hsa-let-7c-5p	hsacirc_018763
hsa-let-7c-5p	hsacirc_019577
hsa-let-7c-5p	hsacirc_019896
hsa-let-7c-5p	hsacirc_020198
hsa-let-7c-5p	hsacirc_020264
hsa-let-7c-5p	hsacirc_000586
hsa-let-7c-5p	hsacirc_003707
hsa-let-7c-5p	hsacirc_004384
hsa-let-7c-5p	hsacirc_004562
hsa-let-7c-5p	hsacirc_007967
hsa-let-7c-5p	hsacirc_009307
hsa-let-7c-5p	hsacirc_010260
hsa-let-7c-5p	hsacirc_010887
hsa-let-7c-5p	hsacirc_011954
hsa-let-7c-5p	hsacirc_012140
hsa-let-7c-5p	hsacirc_013217
hsa-let-7c-5p	hsacirc_014475
hsa-let-7c-5p	hsacirc_015407
hsa-let-7c-5p	hsacirc_017595
hsa-let-7c-5p	hsacirc_017920
hsa-let-7c-5p	hsacirc_002033
hsa-let-7c-5p	hsacirc_003220
hsa-let-7c-5p	hsacirc_009417
hsa-let-7c-5p	hsacirc_010259
hsa-let-7c-5p	hsacirc_010989
hsa-let-7c-5p	hsacirc_012972
hsa-let-7c-5p	hsacirc_013755
hsa-let-7c-5p	hsacirc_014350
hsa-let-7c-5p	hsacirc_017908
hsa-let-7c-5p	hsacirc_019987
hsa-let-7c-5p	hsacirc_004343
hsa-let-7c-5p	hsacirc_004600
hsa-let-7c-5p	hsacirc_004878
hsa-let-7c-5p	hsacirc_005687
hsa-let-7c-5p	hsacirc_006979
hsa-let-7c-5p	hsacirc_007198
hsa-let-7c-5p	hsacirc_007779
hsa-let-7c-5p	hsacirc_009005
hsa-let-7c-5p	hsacirc_009258
hsa-let-7c-5p	hsacirc_010691
hsa-let-7c-5p	hsacirc_017970
hsa-let-7c-5p	hsacirc_019592
hsa-let-7c-5p	hsacirc_019634
hsa-let-7c-5p	hsacirc_007806
hsa-let-7c-5p	hsacirc_008077
hsa-let-7c-5p	hsacirc_009492
hsa-let-7c-5p	hsacirc_009640
hsa-let-7c-5p	hsacirc_012384
hsa-let-7c-5p	hsacirc_015212
hsa-let-7c-5p	hsacirc_016576
hsa-let-7c-5p	hsacirc_004459
hsa-let-7c-5p	hsacirc_004995
hsa-let-7c-5p	hsacirc_011624
hsa-let-7c-5p	hsacirc_013245
hsa-let-7c-5p	hsacirc_017638
hsa-let-7c-5p	hsacirc_000495
hsa-let-7c-5p	hsacirc_001609
hsa-let-7c-5p	hsacirc_003752
hsa-let-7c-5p	hsacirc_004270
hsa-let-7c-5p	hsacirc_005803
hsa-let-7c-5p	hsacirc_006270
hsa-let-7c-5p	hsacirc_008550
hsa-let-7c-5p	hsacirc_010216
hsa-let-7c-5p	hsacirc_012689
hsa-let-7c-5p	hsacirc_012909
hsa-let-7c-5p	hsacirc_013656
hsa-let-7c-5p	hsacirc_002479
hsa-let-7c-5p	hsacirc_004047
hsa-let-7c-5p	hsacirc_006610
hsa-let-7c-5p	hsacirc_008051
hsa-let-7c-5p	hsacirc_008064
hsa-let-7c-5p	hsacirc_008491
hsa-let-7c-5p	hsacirc_008598
hsa-let-7c-5p	hsacirc_011659
hsa-let-7c-5p	hsacirc_011774
hsa-let-7c-5p	hsacirc_012810
hsa-let-7c-5p	hsacirc_013013
hsa-let-7c-5p	hsacirc_013028
hsa-let-7c-5p	hsacirc_017636
hsa-let-7c-5p	hsacirc_000727
hsa-let-7c-5p	hsacirc_002892
hsa-let-7c-5p	hsacirc_003753
hsa-let-7c-5p	hsacirc_005521
hsa-let-7c-5p	hsacirc_005652
hsa-let-7c-5p	hsacirc_006520
hsa-let-7c-5p	hsacirc_009017
hsa-let-7c-5p	hsacirc_010042
hsa-let-7c-5p	hsacirc_010115
hsa-let-7c-5p	hsacirc_010556
hsa-let-7c-5p	hsacirc_011886
hsa-let-7c-5p	hsacirc_012713
hsa-let-7c-5p	hsacirc_012836
hsa-let-7c-5p	hsacirc_014474
hsa-let-7c-5p	hsacirc_016989
hsa-let-7c-5p	hsacirc_017428
hsa-let-7c-5p	hsacirc_018383
hsa-let-7c-5p	hsacirc_018710
hsa-let-7c-5p	hsacirc_000650
hsa-let-7c-5p	hsacirc_002313
hsa-let-7c-5p	hsacirc_004017
hsa-let-7c-5p	hsacirc_006203
hsa-let-7c-5p	hsacirc_006269
hsa-let-7c-5p	hsacirc_008474
hsa-let-7c-5p	hsacirc_010687
hsa-let-7c-5p	hsacirc_012156
hsa-let-7c-5p	hsacirc_012564
hsa-let-7c-5p	hsacirc_016431
hsa-let-7c-5p	hsacirc_019817
hsa-let-7c-5p	hsacirc_000475
hsa-let-7c-5p	hsacirc_001744
hsa-let-7c-5p	hsacirc_003503
hsa-let-7c-5p	hsacirc_016063
hsa-let-7c-5p	hsacirc_020188
hsa-let-7c-5p	hsacirc_000687
hsa-let-7c-5p	hsacirc_001445
hsa-let-7c-5p	hsacirc_001638
hsa-let-7c-5p	hsacirc_005581
hsa-let-7c-5p	hsacirc_007289
hsa-let-7c-5p	hsacirc_007308
hsa-let-7c-5p	hsacirc_008080
hsa-let-7c-5p	hsacirc_008499
hsa-let-7c-5p	hsacirc_009060
hsa-let-7c-5p	hsacirc_009439
hsa-let-7c-5p	hsacirc_009644
hsa-let-7c-5p	hsacirc_009833
hsa-let-7c-5p	hsacirc_010629
hsa-let-7c-5p	hsacirc_012185
hsa-let-7c-5p	hsacirc_012556
hsa-let-7c-5p	hsacirc_012976
hsa-let-7c-5p	hsacirc_013164
hsa-let-7c-5p	hsacirc_014237
hsa-let-7c-5p	hsacirc_015081
hsa-let-7c-5p	hsacirc_015137
hsa-let-7c-5p	hsacirc_016497
hsa-let-7c-5p	hsacirc_017773
hsa-let-7c-5p	hsacirc_018031
hsa-let-7c-5p	hsacirc_019440
hsa-let-7c-5p	hsacirc_019981
hsa-let-7c-5p	hsacirc_000182
hsa-let-7c-5p	hsacirc_000246
hsa-let-7c-5p	hsacirc_001027
hsa-let-7c-5p	hsacirc_001497
hsa-let-7c-5p	hsacirc_001773
hsa-let-7c-5p	hsacirc_004662
hsa-let-7c-5p	hsacirc_006407
hsa-let-7c-5p	hsacirc_008689
hsa-let-7c-5p	hsacirc_009458
hsa-let-7c-5p	hsacirc_009481
hsa-let-7c-5p	hsacirc_012730
hsa-let-7c-5p	hsacirc_017968
hsa-let-7c-5p	hsacirc_011063
hsa-let-7c-5p	hsacirc_016539
hsa-let-7c-5p	hsacirc_017020
hsa-let-7c-5p	hsacirc_007935
hsa-let-7c-5p	hsacirc_000415
hsa-let-7c-5p	hsacirc_001048
hsa-let-7c-5p	hsacirc_001139
hsa-let-7c-5p	hsacirc_001961
hsa-let-7c-5p	hsacirc_002837
hsa-let-7c-5p	hsacirc_004466
hsa-let-7c-5p	hsacirc_007166
hsa-let-7c-5p	hsacirc_009259
hsa-let-7c-5p	hsacirc_009654
hsa-let-7c-5p	hsacirc_010836
hsa-let-7c-5p	hsacirc_011189
hsa-let-7c-5p	hsacirc_013511
hsa-let-7c-5p	hsacirc_013919
hsa-let-7c-5p	hsacirc_015073
hsa-let-7c-5p	hsacirc_015662
hsa-let-7c-5p	hsacirc_015951
hsa-let-7c-5p	hsacirc_016178
hsa-let-7c-5p	hsacirc_016639
hsa-let-7c-5p	hsacirc_016780
hsa-let-7c-5p	hsacirc_017216
hsa-let-7c-5p	hsacirc_017507
hsa-let-7c-5p	hsacirc_017900
hsa-let-7c-5p	hsacirc_018453
hsa-let-7c-5p	hsacirc_018931
hsa-let-7c-5p	hsacirc_018982
hsa-let-7c-5p	hsacirc_019127
hsa-let-7c-5p	hsacirc_019311
hsa-let-7c-5p	hsacirc_019336
hsa-let-7c-5p	hsacirc_020156
hsa-let-7c-5p	hsacirc_002100
hsa-let-7c-5p	hsacirc_003318
hsa-let-7c-5p	hsacirc_004376
hsa-let-7c-5p	hsacirc_006465
hsa-let-7c-5p	hsacirc_006694
hsa-let-7c-5p	hsacirc_007943
hsa-let-7c-5p	hsacirc_008249
hsa-let-7c-5p	hsacirc_012755
hsa-let-7c-5p	hsacirc_013081
hsa-let-7c-5p	hsacirc_015938
hsa-let-7c-5p	hsacirc_017316
hsa-let-7c-5p	hsacirc_019366
hsa-let-7c-5p	hsacirc_001541
hsa-let-7c-5p	hsacirc_001982
hsa-let-7c-5p	hsacirc_002009
hsa-let-7c-5p	hsacirc_003324
hsa-let-7c-5p	hsacirc_003714
hsa-let-7c-5p	hsacirc_005980
hsa-let-7c-5p	hsacirc_009068
hsa-let-7c-5p	hsacirc_011177
hsa-let-7c-5p	hsacirc_011899
hsa-let-7c-5p	hsacirc_012706
hsa-let-7c-5p	hsacirc_015281
hsa-let-7c-5p	hsacirc_015651
hsa-let-7c-5p	hsacirc_019217
hsa-let-7c-5p	hsacirc_019325
hsa-let-7c-5p	hsacirc_000346
hsa-let-7c-5p	hsacirc_000391
hsa-let-7c-5p	hsacirc_003309
hsa-let-7c-5p	hsacirc_003877
hsa-let-7c-5p	hsacirc_004848
hsa-let-7c-5p	hsacirc_005286
hsa-let-7c-5p	hsacirc_005890
hsa-let-7c-5p	hsacirc_007025
hsa-let-7c-5p	hsacirc_007586
hsa-let-7c-5p	hsacirc_007860
hsa-let-7c-5p	hsacirc_008197
hsa-let-7c-5p	hsacirc_009172
hsa-let-7c-5p	hsacirc_009803
hsa-let-7c-5p	hsacirc_010959
hsa-let-7c-5p	hsacirc_012716
hsa-let-7c-5p	hsacirc_012855
hsa-let-7c-5p	hsacirc_012900
hsa-let-7c-5p	hsacirc_014097
hsa-let-7c-5p	hsacirc_014563
hsa-let-7c-5p	hsacirc_014760
hsa-let-7c-5p	hsacirc_015518
hsa-let-7c-5p	hsacirc_017755
hsa-let-7c-5p	hsacirc_018548
hsa-let-7c-5p	hsacirc_018557
hsa-let-7c-5p	hsacirc_000828
hsa-let-7c-5p	hsacirc_001591
hsa-let-7c-5p	hsacirc_001610
hsa-let-7c-5p	hsacirc_002823
hsa-let-7c-5p	hsacirc_003394
hsa-let-7c-5p	hsacirc_003574
hsa-let-7c-5p	hsacirc_003941
hsa-let-7c-5p	hsacirc_004023
hsa-let-7c-5p	hsacirc_005054
hsa-let-7c-5p	hsacirc_005490
hsa-let-7c-5p	hsacirc_006195
hsa-let-7c-5p	hsacirc_007817
hsa-let-7c-5p	hsacirc_008322
hsa-let-7c-5p	hsacirc_008419
hsa-let-7c-5p	hsacirc_011469
hsa-let-7c-5p	hsacirc_012190
hsa-let-7c-5p	hsacirc_012760
hsa-let-7c-5p	hsacirc_012867
hsa-let-7c-5p	hsacirc_014949
hsa-let-7c-5p	hsacirc_016434
hsa-let-7c-5p	hsacirc_016592
hsa-let-7c-5p	hsacirc_017245
hsa-let-7c-5p	hsacirc_018123
hsa-let-7c-5p	hsacirc_000714
hsa-let-7c-5p	hsacirc_002046
hsa-let-7c-5p	hsacirc_002134
hsa-let-7c-5p	hsacirc_003194
hsa-let-7c-5p	hsacirc_004009
hsa-let-7c-5p	hsacirc_006206
hsa-let-7c-5p	hsacirc_008898
hsa-let-7c-5p	hsacirc_011357
hsa-let-7c-5p	hsacirc_012317
hsa-let-7c-5p	hsacirc_014228
hsa-let-7c-5p	hsacirc_014246
hsa-let-7c-5p	hsacirc_016378
hsa-let-7c-5p	hsacirc_000055
hsa-let-7c-5p	hsacirc_002337
hsa-let-7c-5p	hsacirc_005574
hsa-let-7c-5p	hsacirc_006171
hsa-let-7c-5p	hsacirc_007636
hsa-let-7c-5p	hsacirc_008551
hsa-let-7c-5p	hsacirc_008789
hsa-let-7c-5p	hsacirc_009104
hsa-let-7c-5p	hsacirc_009268
hsa-let-7c-5p	hsacirc_010134
hsa-let-7c-5p	hsacirc_010275
hsa-let-7c-5p	hsacirc_010482
hsa-let-7c-5p	hsacirc_011749
hsa-let-7c-5p	hsacirc_012106
hsa-let-7c-5p	hsacirc_012402
hsa-let-7c-5p	hsacirc_012464
hsa-let-7c-5p	hsacirc_013220
hsa-let-7c-5p	hsacirc_014928
hsa-let-7c-5p	hsacirc_016324
hsa-let-7c-5p	hsacirc_016393
hsa-let-7c-5p	hsacirc_017163
hsa-let-7c-5p	hsacirc_017264
hsa-let-7c-5p	hsacirc_018740
hsa-let-7c-5p	hsacirc_020196
hsa-let-7c-5p	hsacirc_001144
hsa-let-7c-5p	hsacirc_001227
hsa-let-7c-5p	hsacirc_005082
hsa-let-7c-5p	hsacirc_009789
hsa-let-7c-5p	hsacirc_010643
hsa-let-7c-5p	hsacirc_010705
hsa-let-7c-5p	hsacirc_013820
hsa-let-7c-5p	hsacirc_015132
hsa-let-7c-5p	hsacirc_016446
hsa-let-7c-5p	hsacirc_016458
hsa-let-7c-5p	hsacirc_017455
hsa-let-7c-5p	hsacirc_019488
hsa-let-7c-3p	hsacirc_000402
hsa-let-7c-3p	hsacirc_001589
hsa-let-7c-3p	hsacirc_002057
hsa-let-7c-3p	hsacirc_002773
hsa-let-7c-3p	hsacirc_003224
hsa-let-7c-3p	hsacirc_003261
hsa-let-7c-3p	hsacirc_004937
hsa-let-7c-3p	hsacirc_005395
hsa-let-7c-3p	hsacirc_005399
hsa-let-7c-3p	hsacirc_005802
hsa-let-7c-3p	hsacirc_006599
hsa-let-7c-3p	hsacirc_006982
hsa-let-7c-3p	hsacirc_007015
hsa-let-7c-3p	hsacirc_009127
hsa-let-7c-3p	hsacirc_009763
hsa-let-7c-3p	hsacirc_009953
hsa-let-7c-3p	hsacirc_010082
hsa-let-7c-3p	hsacirc_010894
hsa-let-7c-3p	hsacirc_011341
hsa-let-7c-3p	hsacirc_011502
hsa-let-7c-3p	hsacirc_012073
hsa-let-7c-3p	hsacirc_012312
hsa-let-7c-3p	hsacirc_013110
hsa-let-7c-3p	hsacirc_013442
hsa-let-7c-3p	hsacirc_014295
hsa-let-7c-3p	hsacirc_015496
hsa-let-7c-3p	hsacirc_015803
hsa-let-7c-3p	hsacirc_016164
hsa-let-7c-3p	hsacirc_016629
hsa-let-7c-3p	hsacirc_016827
hsa-let-7c-3p	hsacirc_016834
hsa-let-7c-3p	hsacirc_017154
hsa-let-7c-3p	hsacirc_017524
hsa-let-7c-3p	hsacirc_018497
hsa-let-7c-3p	hsacirc_019876
hsa-let-7c-3p	hsacirc_019896
hsa-let-7c-3p	hsacirc_020198
hsa-let-7c-3p	hsacirc_000586
hsa-let-7c-3p	hsacirc_000694
hsa-let-7c-3p	hsacirc_001931
hsa-let-7c-3p	hsacirc_002822
hsa-let-7c-3p	hsacirc_003137
hsa-let-7c-3p	hsacirc_004069
hsa-let-7c-3p	hsacirc_004434
hsa-let-7c-3p	hsacirc_004562
hsa-let-7c-3p	hsacirc_007967
hsa-let-7c-3p	hsacirc_010260
hsa-let-7c-3p	hsacirc_012880
hsa-let-7c-3p	hsacirc_013246
hsa-let-7c-3p	hsacirc_013524
hsa-let-7c-3p	hsacirc_014475
hsa-let-7c-3p	hsacirc_014500
hsa-let-7c-3p	hsacirc_014926
hsa-let-7c-3p	hsacirc_015718
hsa-let-7c-3p	hsacirc_017013
hsa-let-7c-3p	hsacirc_017721
hsa-let-7c-3p	hsacirc_018849
hsa-let-7c-3p	hsacirc_019353
hsa-let-7c-3p	hsacirc_000273
hsa-let-7c-3p	hsacirc_000422
hsa-let-7c-3p	hsacirc_001792
hsa-let-7c-3p	hsacirc_004015
hsa-let-7c-3p	hsacirc_006556
hsa-let-7c-3p	hsacirc_007251
hsa-let-7c-3p	hsacirc_007300
[truncated: 962,587 more rows]
