# Supplementary material for: The regulation of hsacirc_004413 promotes proliferation and drug resistance of gastric cancer cells by acting as a competing endogenous RNA for miR-145-5p
Source: PeerJ. 2022 Apr 7;10:e12629. doi: 10.7717/peerj.12629 (PMC8995023; doi:10.7717/peerj.12629)
Supplement: Supplemental Information 7 [file peerj-10-12629-s007.zip]

Archive with 1 entries (1 files):
- The original data( Figure 6).xlsx
