# Supplementary material for: The regulation of hsacirc_004413 promotes proliferation and drug resistance of gastric cancer cells by acting as a competing endogenous RNA for miR-145-5p
Source: PeerJ. 2022 Apr 7;10:e12629. doi: 10.7717/peerj.12629 (PMC8995023; doi:10.7717/peerj.12629)
Supplement: Supplemental Information 7 [file peerj-10-12629-s007.zip › The original data( Figure 6).xlsx]

## Sheet: Sheet2
Application: Tecan i-control				Tecan i-control , 1.9.17.0
Device: infinite M1000Pro				Serial number: 1510009089
Firmware: V_1.05_11/2011_S3LCE_ALPHA (Nov 3 2011/09.27.24)				MAI, V_1.05_11/2011_S3LCE_ALPHA (Nov 3 2011/09.27.24)
Date:	2018-08-11
Time:	13:15:29
System				HP-PC
User				hp-PC\hp
Plate				Greiner 96 Flat Bottom Transparent Polystyrol [GRE96ft.pdfx]
Plate-ID (Stacker)
Label: Label1
Mode				Absorbance
Wavelength				450	nm
Number of Flashes				25
Settle Time				0	ms
Start Time:	2018/8/11 13:15:29
	Temperature: 27.8 °C
<>	1	2	3	4	5	6	7	8	9	10	11	12
A	0.0496	0.0478	0.0501	0.0486	0.0493	0.0471	0.0487	0.0536	0.0496	0.0486	0.0471	0.0478
B	0.049	1.7395	0.4817	1.3602	1.6103	1.4591	0.8604	0.8591	0.9736	0.8471	1.4632	0.0475
C	0.0491	1.6523	0.4345	1.4944	1.761	1.6525	0.9203	0.8569	0.9839	0.7872	1.4258	0.0467
D	0.0509	1.6016	0.487	1.4827	1.6471	1.6228	0.8446	0.9383	0.922	0.9396	1.3571	0.0457
E	0.0538	1.6024	0.4508	1.5301	1.9565	1.7041	0.8874	0.9792	0.5999	0.7659	1.4225	0.048
F	0.0513	1.5837	0.4412	1.5054	1.72	1.5715	0.9678	1.0392	0.7098	0.7385	1.4295	0.0542
G	0.0468	1.6275	0.3766	1.4708	1.8572	1.5976	0.8295	0.9629	0.7076	0.6979	1.4282	0.0483
H	0.0474	0.0459	0.0473	0.0481	0.0466	0.0502	0.0477	0.0474	0.0454	0.0456	0.0462	0.0384
				A			E	B	D	C
End Time:	2018/8/11 13:15:44
				A	B	C	D	E
				SCG-7901	SCG-7901-5-Fu+ 10 µM 5-Fu	SCG-7901 + 10 µM 5-Fu	SCG-7901 cells + 10 µM 5-Fu + NC inhibitors	SCG-7901 cells + 10 µM 5-Fu + inhibitors

## Sheet: Sheet1
														A	B	E	C		D
		0.5999												1.3602	1.039	0.8874	0.7659		0.5999
		0.7098												1.4944	0.9629	0.9678	0.7385		0.7098
		0.7076												1.4827	0.9792	0.8295	0.6979		0.7076
		0.727												1.44577	0.9937	0.8949	0.7341		0.672433
		0.7661
		0.5736												94.0816	71.865	61.3792	52.9754		41.4936
		0.680667												103.364	66.6013	66.9403	51.0802		49.0951
														102.555	67.7288	57.3744	48.272		48.9429
														100	68.7317	61.898	50.7758		46.5105
														5.14145	2.77144	4.80398	2.36642		4.34547
														A	B	C	D	E
														100	68.7317	50.7758	46.5105	61.898
														5.14145	2.77144	2.36642	4.34547	4.80398
